# Supplementary material for: Uptake of Upconverting Nanoparticles by Breast Cancer Cells: Surface Coating versus the Protein Corona
Source: ACS Appl Mater Interfaces. 2021 Aug 11;13(33):39076–87. doi: 10.1021/acsami.1c10618 (PMC8824430; doi:10.1021/acsami.1c10618)
Supplement: Supplementary file 2 — am1c10618_si_002.xlsx [file am1c10618_si_002.xlsx]

## Sheet: Summary
Supplemental table S1. Protein corona proteomics
C	cRENPs
P	pRENPs
S	sRENPs
1h, 3h, 12 h, 24 h and number	Incubation with serum-containing media time and biological replicate number
logFC	Fold change logarithm (base 2)
adj.P.Val	Adjusted p-value

## Sheet: Proteomic data
description	IEP	mw	maxscore	accession	reportedpeptides	sequencecoverage	entry	C1hvsP1h_logFC	C1hvsP1h_P.Value	C1hvsP1h_adj.P.Val	C3hvsP3h_logFC	C3hvsP3h_P.Value	C3hvsP3h_adj.P.Val	S1hvsP1h_logFC	S1hvsP1h_P.Value	S1hvsP1h_adj.P.Val	S3hvsP3h_logFC	S3hvsP3h_P.Value	S3hvsP3h_adj.P.Val	C1h1	C1h2	C1h3	C3h1	C3h2	C3h3	C12h1	C12h2	C12h3	C24h1	C24h2	C24h3	P1h1	P1h2	P1h3	P3h1	P3h2	P3h3	P12h1	P12h2	P12h3	P24h1	P24h2	P24h3	S1h1	S1h2	S1h3	S3h1	S3h2	S3h3
Apolipoprotein E OS=Bos taurus OX=9913 GN=APOE PE=1 SV=1	5.4	36037	12276.3	Q03247	12	43.04	APOE_BOVIN	-0.157807	0.679837	1	0.222483	0.561357	1	0.138336	0.717418	0.742739	0.356175	0.35501	0.422174	145908	105714	150021	127435	127397	189592	94253.3	126020	131525	123916	127613	164128	145526	126392	174670	83222.7	110905	209967	114828	34127	143627	75088.3	95187.7	127113	170089	140400	179376	163146	198334	125611
Hemoglobin fetal subunit beta OS=Bos taurus OX=9913 PE=1 SV=1	6.61	15973.3	8449.19	P02081	7	39.31	HBBF_BOVIN	-1.76122	5.75678e-05	0.00101319	-1.90439	2.08885e-05	0.000367638	-0.808608	0.0356915	0.0571064	-0.593833	0.115472	0.165268	83414.5	32025.3	76094.5	35249.3	46005	69109.3	43814.7	35456	65299.3	89761	69871	74435	203280	203856	191086	151435	151600	256109	205056	223292	221168	191596	214639	150932	144380	76275.1	133815	169388	90956.1	111007
Alpha-2-HS-glycoprotein OS=Bos taurus OX=9913 GN=AHSG PE=1 SV=2	5.13	39217.2	8305.96	P12763	9	23.12	FETUA_BOVIN	-0.468618	0.198999	0.515055	0.202867	0.572954	1	-0.811353	0.0311389	0.0507448	-0.49023	0.179738	0.243338	157137	324104	293614	373300	426668	266013	448004	453304	426328	487975	476350	410186	320077	489386	252953	253155	363040	302345	444431	501606	450225	442295	642885	295904	113225	267285	242270	216682	281317	164475
Serum albumin OS=Bos taurus OX=9913 GN=ALB PE=1 SV=4	5.76	71289.4	7993.89	P02769	23	38.39	ALBU_BOVIN	0.266464	0.158484	0.464887	0.292886	0.122664	0.593109	0.357345	0.0625704	0.0902656	-0.0609544	0.742236	0.80638	318509	378068	299378	384228	399485	335873	416306	353593	282235	356320	314305	264206	301487	246683	278524	275504	278192	365839	395648	367588	311068	380371	312121	305734	347454	303567	412889	256408	304781	316079
Cationic trypsin OS=Bos taurus OX=9913 PE=1 SV=3	8.01	26469.6	7655.16	P00760	8	38.62	TRY1_BOVIN	0.329379	0.218989	0.550601	0.135991	0.607208	1	-0.141637	0.592454	0.6517	-0.476256	0.0802897	0.124752	440698	552014	335101	376963	379627	408266	411727	472700	339860	405049	371574	402048	378696	348357	311524	348849	296770	425332	488300	235686	505942	515021	437367	335815	333933	249291	367730	271217	260052	231902
Adenylyl cyclase-associated protein 1 OS=Bos taurus OX=9913 GN=CAP1 PE=2 SV=3	7.3	51614.9	7534.39	Q3SYV4	11	30.51	CAP1_BOVIN	11.0183	0.000432057	0.00475263	11.193	0.000366242	0.00460419	12.8098	7.8759e-05	0.000216587	12.738	8.43336e-05	0.000247379	26530.3	20765.7	54983.7	45582	23423.3	35839	23554.3	32223.3	29116.7	46018	44148.7	32913.7	3394					2981		3289					146891	77748	110050	104460	97665	93193.3
Tetranectin OS=Bos taurus OX=9913 GN=CLEC3B PE=2 SV=1	5.33	22600.6	6964.11	Q2KIS7	6	31.19	TETN_BOVIN	1.23269	0.722196	1	5.20892	0.141263	0.593109	3.66662	0.295088	0.358524	8.09984	0.0262785	0.0481773	14451.5	12939	45743	6952	11920.5	23045	3483			3932	4160	2903	10682	15366.5	4014		12281	3073		19044				2671	72612	150773	123289	53681.3	162364	89439
Apolipoprotein A-I OS=Bos taurus OX=9913 GN=APOA1 PE=1 SV=3	5.61	30276.4	6953.61	P15497	14	44.53	APOA1_BOVIN	-1.19239	0.00128164	0.0125316	-1.21727	0.00105838	0.0116422	-0.695864	0.0443213	0.0696477	-0.215544	0.517751	0.591715	163377	107814	147042	109386	90462.3	138613	121722	145149	166833	129024	188632	211288	282278	316320	346217	134189	262468	489498	336306	352909	440316	314310	251344	364918	143564	171171	295968	230779	165416	288480
Kininogen-1 OS=Bos taurus OX=9913 GN=KNG1 PE=1 SV=1	6.14	69973.8	6823.4	P01044	18	26.41	KNG1_BOVIN	-1.25552	0.00512962	0.0376172	-0.281613	0.497542	1	1.75525	0.000236451	0.00057799	1.79847	0.000180011	0.000452599	28877	44382.3	12650.7	30325.7	44784.3	34229.7	22695.7	15439.9	14738.6	21597.2	21565.1	14621.7	74055.8	70601.5	42207.1	47255	46026.4	38389.6	44215.3	51045.6	13326.4	27154.1	31101.7	25451.6	202112	211019	199073	142096	173528	142533
Hemoglobin subunit beta OS=Bos taurus OX=9913 GN=HBB PE=1 SV=1	7.55	16011.4	5554.66	P02070	2	13.79	HBB_BOVIN	-12.7174	8.85598e-27	7.79326e-25	-13.2665	3.12548e-27	2.75042e-25	-0.129261	0.605287	0.657596	-0.0122728	0.960758	0.983101													5431.55	7837.3	7172.71	7386.86	14304.7	9052.24	4713.22	5548.34	4941.65				7002.05	6302.67	5287.77	12486.3	9302.4	8027.61
Insulin-like growth factor-binding protein 2 OS=Bos taurus OX=9913 GN=IGFBP2 PE=1 SV=2	7.07	35098.5	5393.24	P13384	7	26.81	IBP2_BOVIN	0	1	1	0	1	1	17.5802	1.40777e-37	1.23884e-35	17.5066	1.56217e-37	1.37471e-35																									210263	158232	226161	178932	210325	171582
Thrombospondin-1 OS=Bos taurus OX=9913 GN=THBS1 PE=2 SV=2	4.56	133526	4798.34	Q28178	27	23.08	TSP1_BOVIN	2.85364	8.74213e-09	1.92327e-07	2.01256	3.21062e-06	7.06335e-05	3.85478	2.18614e-11	1.06878e-10	3.47901	1.82338e-10	8.91432e-10	94391	52574.7	34109	36240	23751	27224	22817	27394.3	23169.7	32434.3	24009	23702.7	10518.3	8598	4954.33	7690	5132	9035.33	8077.33	8739	4219	5213.67	5093.67	5189.67	108737	111264	112197	109178	61066.7	74173.7
Antithrombin-III OS=Bos taurus OX=9913 GN=SERPINC1 PE=1 SV=2	7.09	52860.5	4347	P41361	11	22.15	ANT3_BOVIN	-0.544561	0.253911	0.558603	-0.137718	0.770164	1	0.287694	0.542826	0.612419	0.633576	0.186395	0.248527	70946	24094	70164.3	46576	50595.7	63895.3	26131.3	28140.3	50749.7	48956	28047.7	33067.3	64255	72548	79840	43475.7	61830	74588.7	43334	41148	72023.7	50417.7	50616	52449.7	111771	122249	49544.3	95962	132832	58735.3
Alpha-1-antiproteinase OS=Bos taurus OX=9913 GN=SERPINA1 PE=1 SV=1	6.05	46446.2	3947.69	P34955	11	22.36	A1AT_BOVIN	0.558365	0.0515864	0.206345	0.655677	0.0241431	0.177049	-0.132894	0.630728	0.668724	-0.0962975	0.727302	0.800033	224968	142185	195534	137904	187602	198355	114664	122253	141577	154475	129615	140506	112036	116380	150211	62562.3	118694	176756	123974	180843	148036	100384	142224	134743	125774	91358	129296	95422.3	89147.7	126296
Gelsolin OS=Bos taurus OX=9913 GN=GSN PE=2 SV=1	5.42	81015.9	3446.66	Q3SX14	13	17.51	GELS_BOVIN	0	1	1	3.7231	0.0203406	0.162724	17.5366	1.39631e-11	7.22793e-11	17.5583	1.36016e-11	7.04083e-11						2302																			227421	129376	233558	218120	183719	179417
Kininogen-2 OS=Bos taurus OX=9913 GN=KNG2 PE=1 SV=1	6.09	69793.6	3185.8	P01045	15	23.91	KNG2_BOVIN	-13.176	1.55486e-22	6.8414e-21	-12.3767	7.12903e-22	3.13677e-20	2.65748	2.70676e-07	1.03563e-06	3.60849	1.01248e-09	4.45492e-09							1058.73	1581.72	1896.44	2503.84	1259.76	1614.01	7781.62	10494.9	9702.59	8673.34	3340.87	5187.68	3560.34	2201.17	1040.94	2303.59	1383.4	1192.16	48736.3	45300.9	90165.8	69853.9	45211.3	86419.3
Histidine-rich glycoprotein (Fragments) OS=Bos taurus OX=9913 GN=HRG PE=1 SV=1	7.04	45154.9	3137.39	P33433	3	7.83	HRG_BOVIN	-0.267111	0.939128	1	0	1	1	9.55746	0.0106902	0.0204508	15.6117	0.00013478	0.000359412			5658												9861					13346			3058		19798	21681	9827	63628.7	18550	106361
Plasma kallikrein OS=Bos taurus OX=9913 GN=KLKB1 PE=2 SV=1	8.13	73161.1	3016.29	Q2KJ63	10	17.61	KLKB1_BOVIN	0	1	1	0	1	1	16.4562	2.15161e-30	2.10379e-29	16.2371	2.99782e-30	2.7464e-29																									101305	75328.8	95248	85556	69163.1	77874.3
Alpha-2-antiplasmin OS=Bos taurus OX=9913 GN=SERPINF2 PE=1 SV=2	5.33	54996.1	2711.36	P28800	8	17.48	A2AP_BOVIN	-0.0852018	0.798518	1	-0.230261	0.492086	1	1.83716	8.91812e-06	2.90665e-05	1.72019	2.20855e-05	6.70182e-05	24806.7	12375	16988.3	12476.3	16343.3	18222	18397	15541	16884	24626.5	14345.7	16381.3	20859.5	19286.5	15476	20577	12826.5	22724.3	23557	20101	19325	18785.5	9898.33	31225	72457	56127.7	69844.7	65077.7	59047	55833.3
Complement factor H OS=Bos taurus OX=9913 GN=CFH PE=1 SV=3	6.39	145050	2612.34	Q28085	23	20.31	CFAH_BOVIN	9.10681	0.00346844	0.0277476	4.39807	0.131419	0.593109	12.6688	0.000140185	0.000373827	13.0534	9.85256e-05	0.000279686	5337.5	6688.33	22078	4757		5225	4134	5459.67	9830.67	5980.33	6936	8192.67			4703.5			2652							114181	48870.7	232787	194444	48540.7	172655
Heat shock 70 kDa protein 1A OS=Bos taurus OX=9913 GN=HSPA1A PE=1 SV=2	5.55	70543.7	2352.7	Q27975	13	21.22	HS71A_BOVIN	3.34386	0.330671	0.632589	-3.89957	0.258245	0.811626	13.9875	0.000339776	0.000808115	10.9373	0.00334118	0.00773746	1045.67								3018.67	8087	4654.33	2471.75						3323			1194.33			5673	19052.3	11938	18836	37665.4	22467.2	29615.9
Alpha-2-macroglobulin OS=Bos taurus OX=9913 GN=A2M PE=1 SV=2	5.63	169059	2128.56	Q7SIH1	25	16.82	A2MG_BOVIN	-0.275169	0.550744	0.950303	-0.0844262	0.854276	1	2.68746	3.72861e-06	1.36716e-05	1.5777	0.00192371	0.0047024	9455	27473.3	23669.3	19472	30139.3	47311.7	25824.7	92283	31992.7	61155.7	46840	30899.7	25711.7	16592.3	25541.3	25560.3	22286.3	58097	32668.3	40703.7	38457	31484.7	31630.3	37614.3	149754	118153	164637	91937.3	104033	92031.3
Cathelicidin-2 OS=Bos taurus OX=9913 GN=CATHL2 PE=1 SV=2	9.11	20315.2	1841.3	P19660	3	15.91	CTHL2_BOVIN	0	1	1	0	1	1	13.4934	5.03661e-29	4.02929e-28	13.4733	5.22509e-29	4.18007e-28																									13739	8023	13910	13555	8912.33	12173.7
Glyceraldehyde-3-phosphate dehydrogenase OS=Bos taurus OX=9913 GN=GAPDH PE=1 SV=4	8.51	36096.3	1743.02	P10096	3	12.01	G3P_BOVIN	0.652707	0.329429	0.632589	-0.662403	0.322434	0.814904	1.88796	0.00811782	0.0158749	1.87413	0.00853226	0.0174614	11084	8326.5	15857.5	8364.5	5243.5	5184	17989	17012.5	14070.5	39349.5	24308	15411	9860.5	3095	12339	17788.5	4271	11866.5	19628	9909.5	16863	20181	7655.5	6635	53525.5	18003.5	19819	61259	21401	33885.7
Actin, cytoplasmic 1 OS=Bos taurus OX=9913 GN=ACTB PE=1 SV=1	5.14	42079	1691.33	P60712	8	16.53	ACTB_BOVIN	0.441628	0.272172	0.583063	-0.168591	0.671834	1	0.677225	0.0974802	0.134035	0.588635	0.147036	0.202174	16975.7	9763	25174.3	9504	17541	15212.7	14161	14637.7	17214.3	31827.3	24514.7	19981.3	14057.3	10159	11661.7	14842	9848.5	24635.7	16048.3	18141	20486.3	14797	11523	27550.3	21888.7	11236.3	27688.7	29847	13267.7	30928
Heat shock cognate 71 kDa protein OS=Bos taurus OX=9913 GN=HSPA8 PE=1 SV=2	5.2	71468.7	1614.26	P19120	9	12.46	HSP7C_BOVIN	3.34386	0.18887	0.503654	0	1	1	13.0678	1.84317e-05	5.40664e-05	13.9657	7.29448e-06	2.4689e-05	1045.67								3018.67	1696.13	948.284	1163.89									1194.33				9360.05	6288.66	10750.7	24550.7	9000.83	18530.1
Spleen trypsin inhibitor I OS=Bos taurus OX=9913 PE=1 SV=2	8.7	11298.9	1598.99	P04815	3	19	BPT2_BOVIN	-12.3869	0.000189788	0.00238591	-4.61354	0.115724	0.593109	1.40906	0.622992	0.668577	1.40425	0.624174	0.695282					4209	6239				2826			5840	5056	5200	9232	4496	9281	5771	6518	5486	4336		7509	17753.3	16146	10035.3	29314.3	22129.3	11014
Complement C1q subcomponent subunit A OS=Bos taurus OX=9913 GN=C1QA PE=2 SV=1	9.19	26030.2	1461.25	Q5E9E3	2	10.25	C1QA_BOVIN	1.53837e-15	1	1	0	1	1	4.74496	0.322125	0.377961	10.5845	0.033303	0.057464								4477	37408	34591		4685															19280	58821.5		61547
Elongation factor 1-alpha 1 OS=Bos taurus OX=9913 GN=EEF1A1 PE=1 SV=1	9.34	50483.1	1437.21	P68103	6	10.61	EF1A1_BOVIN	0.013501	0.985263	1	-0.78115	0.290723	0.814904	1.39806	0.0648283	0.0920143	1.19439	0.111404	0.163393	6859	17277.7	26080	4357.33	9660.5	21664.3	28706	14110.7	19418.3	15479	19752.3	19272.7	13094.3	7421	30925.3	21060.7	5455.5	40286.7	21686	7289	26155	23157.7	12706	26327	55158	15496	64368	57353.3	21300.3	45418.7
Plasma serine protease inhibitor OS=Bos taurus OX=9913 GN=SERPINA5 PE=1 SV=1	9.72	45468	1394.03	Q9N2I2	4	7.92	IPSP_BOVIN	4.29818	0.245724	0.55828	7.49115	0.0487893	0.310655	8.49959	0.0269651	0.0465281	11.8312	0.00312498	0.00743238	5692	2513	7613	3331	2745	3912	3428			4519	3110			4175	3426			6147						3643	136532	88104	56406	64003.5	118176	39319.3
Factor XIIa inhibitor OS=Bos taurus OX=9913 PE=1 SV=1	6.2	51951.5	1317.28	P50448	3	5.56	F12AI_BOVIN	0.428297	0.925514	1	3.59385	0.435579	0.958274	7.40646	0.115033	0.153377	11.3349	0.0194105	0.0371332	4154		8145		3232	4432	2882			2220			3483		3986			8141	4172		3385	3655		4335	42541	35546	44853	53101	47428.5	55716
Plasminogen OS=Bos taurus OX=9913 GN=PLG PE=1 SV=2	7.28	93953.5	1308.5	P06868	10	13.05	PLMN_BOVIN	3.83577	0.291945	0.597469	-0.0174302	0.996135	1	14.5542	0.000401437	0.000929644	6.73244	0.0704986	0.112798	2910				4570	3096				3677	5527.5					3204		4579		3842		5064	5036.5	3928	35634	14232	27451	49262.7	20398.7	17559.7
Endoplasmic reticulum chaperone BiP OS=Bos taurus OX=9913 GN=HSPA5 PE=2 SV=1	4.87	72514.2	1280.27	Q0VCX2	3	4.12	BIP_BOVIN	3.34386	0.187241	0.503654	0	1	1	0	1	1	0	1	1	1045.67								3018.67	2128.19	1189.84	1460.37									1194.33
Coagulation factor XII OS=Bos taurus OX=9913 GN=F12 PE=1 SV=2	7.45	69555.5	1265.08	P98140	8	14.54	FA12_BOVIN	3.81604	0.0215299	0.111449	0	1	1	16.016	1.89418e-10	8.77302e-10	15.8371	2.37818e-10	1.10147e-09			2793																						57874	59325.3	84745	58952.3	36965	92051.7
Complement C4 (Fragments) OS=Bos taurus OX=9913 GN=C4 PE=1 SV=2	6.12	102749	1180.82	P01030	7	7.07	CO4_BOVIN	0.205952	0.962215	1	0.0841523	0.984556	1	12.6238	0.00711093	0.0147277	12.9238	0.00601944	0.0129198			6498			4864			3310	2023	4190	2434			4234			4083			3283			6576	115171	99044.3	93345.3	134414	142525	100025
Coronin-1A OS=Bos taurus OX=9913 GN=CORO1A PE=1 SV=3	6.24	51663.6	1159.65	Q92176	4	9.33	COR1A_BOVIN	0	1	1	0	1	1	13.5146	3.13943e-31	4.6045e-30	13.6017	2.67752e-31	3.70015e-30																									14379	10799.5	10319	16676.7	9486.67	12141.3
Ras-related C3 botulinum toxin substrate 1 OS=Bos taurus OX=9913 GN=RAC1 PE=1 SV=1	8.57	21849.3	1152.42	P62998	2	9.9	RAC1_BOVIN	0	1	1	-0.175951	0.964212	1	7.786	0.055906	0.0848229	3.96029	0.317502	0.388058						2670						4072						3850			3750				1946		5521	3243	4476
Carboxypeptidase B2 OS=Bos taurus OX=9913 GN=CPB2 PE=1 SV=1	8.63	49278	1142.23	Q2KIG3	2	4.02	CBPB2_BOVIN	-0.728125	0.87183	1	3.91475	0.389199	0.878193	10.5405	0.0264536	0.0465281	5.89323	0.199081	0.26148		5297		9162	12375	10617		10396	10072		12788				24080		8487	41350	29867	9322	32925		10091		53231	30942	48299	29045.5	52938	47921
Phosphoglycerate kinase 1 OS=Bos taurus OX=9913 GN=PGK1 PE=2 SV=3	8.35	44936.9	1111.43	Q3T0P6	7	15.59	PGK1_BOVIN	-0.0531168	0.985141	1	0.70497	0.804885	1	6.57215	0.0283697	0.0480103	3.2317	0.263283	0.326322	5292		3181	8250	7602	5510	5894	5540	6542	15327.7	8692	5037	4318		4354	3975	3360	5971.5	3224	4578	5028		3630	5877	32575.7	21101	23570.3	62329.7	29244.7	36292.3
Hyaluronan-binding protein 2 OS=Bos taurus OX=9913 GN=HABP2 PE=2 SV=1	6.31	64493.6	1031.21	Q5E9Z2	4	6.99	HABP2_BOVIN	3.9201	0.322541	0.632589	-4.20442	0.289405	0.814904	15.7268	0.000440505	0.000993959	7.8249	0.0548738	0.0900901			3468			2679			3809							3657		4589.5	4000		4109			4088	61724.3	52164.7	49527.3	78230	45458.3	55041
Clusterin OS=Bos taurus OX=9913 GN=CLU PE=1 SV=1	5.64	51684.3	1024.24	P17697	3	3.87	CLUS_BOVIN	1.27849	0.00159373	0.0140248	0.405492	0.271835	0.814904	0.57971	0.120765	0.158617	0.0690811	0.849724	0.911899	71433	48316	77930	37195	38965	32604	32282	33040	18916.5	58124	39635	25086.5	27766	24053	28209.5	35732	20107	28302	38544	26389	22921.5	31472	30428	32187	66124	41294	23034.3	20994	53587	20866.7
Prothrombin OS=Bos taurus OX=9913 GN=F2 PE=1 SV=2	5.91	71931.3	1020.86	P00735	10	14.88	THRB_BOVIN	0.891389	0.246394	0.55828	0.440498	0.562729	1	-0.260914	0.731154	0.748158	-0.882036	0.251252	0.320437	63579.7	148892	12326.3	63389	73317.3	25016.3	107183	120032	84097.7	106285	137931	91971.3	25824.3	59748.7	11848	35591	48034	27210.7	73201.7	48117	107333	67407.7	86504	55655.3	36858.3	8449	34120.7	24048.7	17258	17904.3
Alpha-enolase OS=Bos taurus OX=9913 GN=ENO1 PE=1 SV=4	6.38	47668.4	973.809	Q9XSJ4	3	5.76	ENOA_BOVIN	3.85875	0.341129	0.634015	-0.369668	0.926667	1	9.14632	0.0300976	0.0499734	9.31878	0.02739	0.0491903	3670		3965			2955	3247	4336	3687	14374.5	6475.33	3654			4767			6375	3528		4708	3482		6525	6960.33	14495	8596	17942.7	9733	9506
Coagulation factor V OS=Bos taurus OX=9913 GN=F5 PE=1 SV=1	5.43	250067	910.578	Q28107	13	5.97	FA5_BOVIN	-1.00625	0.00688123	0.0432535	-1.67142	4.96377e-05	0.000728019	0.286868	0.408835	0.471448	0.686682	0.0552826	0.0900901	27147.3	13663	12222	10174.7	8389	10914	10421.7	11498.3	17297.7	30640	14544.3	16672.7	25605	30553.7	46968	33620	23037.7	38878.3	35239.3	41025.3	48588.3	36691.7	45855.7	42841.3	46354.3	35332.3	40738.3	72615.7	33891.7	51023.7
Pigment epithelium-derived factor OS=Bos taurus OX=9913 GN=SERPINF1 PE=1 SV=1	6.65	46343.1	896.894	Q95121	6	12.74	PEDF_BOVIN	0	1	1	0	1	1	14.0125	1.76902e-05	5.36805e-05	13.8897	1.99276e-05	6.26295e-05																									5304	37127.3	22915	22116.3	9098.33	17374.3
Selenoprotein P OS=Bos taurus OX=9913 GN=SELENOP PE=2 SV=2	7.32	44599.8	894.775	P49907	5	14.93	SEPP1_BOVIN	0.44839	0.606466	1	0.543034	0.533239	1	-1.44179	0.105945	0.143434	-0.691388	0.428738	0.503052	61907	28881	75993	22628	24287	44952	27073	30428	23537	15422	43574	13597	40229	48538	27388	34026	6881	34108	27428	4576	48953	35463	4946	69521	9913.5	18043	14911.3	11614	10481	15578.7
Insulin-like growth factor-binding protein 4 OS=Bos taurus OX=9913 GN=IGFBP4 PE=2 SV=1	7.02	29087.6	863.188	Q05716	2	8.53	IBP4_BOVIN	0	1	1	0	1	1	14.6227	6.92204e-32	1.21828e-30	14.628	6.86091e-32	1.20752e-30																									25138.5	29241	21840	30850.5	19414	27098
Cell division control protein 42 homolog OS=Bos taurus OX=9913 GN=CDC42 PE=1 SV=1	6.15	21600.8	862.633	Q2KJ93	2	9.42	CDC42_BOVIN	0	1	1	3.69803	0.099052	0.544786	11.7348	1.22964e-05	3.86457e-05	12.0085	8.89564e-06	2.89932e-05				2185						3411	2489														5036	2408	3261.5	5438	4379.5	2934.5
L-lactate dehydrogenase A chain OS=Bos taurus OX=9913 GN=LDHA PE=2 SV=2	8	36939.9	792.317	P19858	2	6.33	LDHA_BOVIN	4.06523	0.0941401	0.352607	4.021	0.0975739	0.544786	13.0401	8.4849e-06	2.87181e-05	4.94236	0.044535	0.0753669			4690	3935.5	4146	5595	2177.06	1083.16	4470.57	8924.47	4420.28	7875.21				2985		7149				1936.25	2645.64	3079.48	10302.5	5083	11406.5	10344.6	6629.64	9045.45
Hemopexin OS=Bos taurus OX=9913 GN=HPX PE=2 SV=1	7.63	53007.7	766.593	Q3SZV7	4	7.41	HEMO_BOVIN	0.817588	0.00934096	0.0548003	0.278495	0.346377	0.836472	0.302795	0.306714	0.364741	0.0208132	0.943388	0.976684	40111.3	13971	31190.3	13987.7	27174.3	25304.7	11647	9676	9958	14365	12368.7	10209.3	17964.3	14397.3	12343.3	20685.3	14236.5	18303	14775.7	17327.3	13628.7	10921	11947	12261.5	24185.7	15230.7	16267.3	21092	17836	14961.3
Apolipoprotein D OS=Bos taurus OX=9913 GN=APOD PE=2 SV=1	4.6	21629.7	754.098	Q32KY0	5	30.16	APOD_BOVIN	-4.07255	0.444545	0.782399	4.97529	0.351698	0.836472	-4.36907	0.412517	0.471448	2.99226	0.573245	0.646738			6653.5		3236	117726		7043	24617	10514	6645.67	49056.7		2968	10674.5			12242			7691			7776			3591	1837		3355
Ras-related protein Rap-1A OS=Bos taurus OX=9913 GN=RAP1A PE=1 SV=1	6.53	21329.4	673.742	P62833	3	19.57	RAP1A_BOVIN	4.40915	0.140596	0.450657	4.23351	0.156405	0.625622	4.37602	0.143474	0.185673	4.87019	0.10523	0.156953	9136	3951	8024	5510	3771	5433	5136.5	4797	4105	8995	6395		5185	5825		3634		4667.5	4922.5	4015	5475.5	5055.5	5170.5	6164.5	7308	6362.5	5814.5	6181	9062	7576
Adenosylhomocysteinase OS=Bos taurus OX=9913 GN=AHCY PE=2 SV=3	5.84	48151.3	599.981	Q3MHL4	5	11.34	SAHH_BOVIN	-8.50723	0.0293062	0.135734	3.70048	0.32411	0.814904	1.37957	0.710809	0.742739	9.51493	0.0159402	0.0318804			4097.5	4842.5	3507		3839	3958.5	6750	15979.5	14140	4419	7499	5109	5150.5			7732	3872		4505			4355.5	20554.3	15770.5	10726.3	18227.3	12913.7	12862.3
Glutathione S-transferase A2 OS=Bos taurus OX=9913 GN=GSTA2 PE=2 SV=4	8.92	25831.2	599.246	O18879	4	14.35	GSTA2_BOVIN	0	1	1	0	1	1	13.2559	4.99506e-25	3.38127e-24	12.7481	1.3022e-24	8.18525e-24																									15868	12407	4752.49	6812.99	8120.93	5882.88
Insulin-like growth factor-binding protein 3 OS=Bos taurus OX=9913 GN=IGFBP3 PE=1 SV=3	8.66	32596.6	596.271	P20959	2	6.53	IBP3_BOVIN	-4.37563	0.27828	0.583063	-4.14287	0.304053	0.814904	5.42211	0.181847	0.231921	9.73157	0.0209545	0.0392339	3242.5									3018			5358	5413		5512			4384	3852				4157	17641	10408.5	12452	17404	16334	11913.5
Apolipoprotein A-IV OS=Bos taurus OX=9913 GN=APOA4 PE=2 SV=1	5.13	43017.8	587.861	Q32PJ2	4	11.84	APOA4_BOVIN	-3.67767	6.71399e-14	1.96944e-12	-3.15024	2.04866e-12	6.00941e-11	-4.28885	2.03169e-15	1.11743e-14	-3.50044	2.0234e-13	1.11287e-12	4699	3153	4680	2533	2883	4661	4109	3011	3675	4050	3149	4837	56022.3	55526.7	46739	28746.7	23911.3	34680.7	33889	18776.5	25110.3	16971.7	18519.3	22232	3370	2325	2482	2402	2613	2617.5
Fermitin family homolog 3 OS=Bos taurus OX=9913 GN=FERMT3 PE=2 SV=1	6.19	76353	567.475	Q32LP0	4	6.02	URP2_BOVIN	-3.89169	0.345826	0.634015	-4.17338	0.312691	0.814904	9.71613	0.0242589	0.043567	10.1637	0.0189704	0.0370976								6018	4937	10420	3230				3269	5873			5058		5641	4965			10889.3	6504	27465	37545	10049.3	23489
Alcohol dehydrogenase 1 OS=Saccharomyces cerevisiae (strain ATCC 204508 / S288c) OX=559292 GN=ADH1 PE=1 SV=5	6.22	37305.4	557.513	P00330	6	15.23	ADH1_YEAST	-4.71493	0.040098	0.176431	-0.408448	0.852676	1	-1.27715	0.562667	0.626768	-1.54777	0.48366	0.560027		78292	50241	22078.7	85664	36900.3	50767	21835.7	32801.7	64027	37828.7	52380.7	60486	28844.7	40836	48781	76590	43677.3	33103	85909	50949	31515	42084	46270	13278.3	18451	20425.7	20288.3	13711	23471.7
Fibrinogen alpha chain OS=Bos taurus OX=9913 GN=FGA PE=1 SV=5	6.77	67525.5	519.612	P02672	4	7.15	FIBA_BOVIN	8.09816	0.0505919	0.206345	-0.0430454	0.991374	1	10.1969	0.0159341	0.0298341	5.98401	0.141611	0.197805	4650	2593	5825	4469		3749.5		3447.5	6474	6554	3463.5	6114			3415	4141		4425.5	3154		5528	4983		3197	20121	15636	17554	20818	13298.3	16790
Complement C3 OS=Bos taurus OX=9913 GN=C3 PE=1 SV=2	6.39	188793	509.191	Q2UVX4	14	7.95	CO3_BOVIN	1.18328	0.0236325	0.115537	0.450847	0.367115	0.850161	0.967413	0.0599348	0.0879043	0.798293	0.116439	0.165268	48149	23648.7	27476.7	19802.7	20593.3	17301.3	16249	15494.7	14766.7	22047.3	18844.7	11739.7	13807.3	9935.67	19471	17129.3	8024.67	20099	14395.3	20762	13451.7	16967	12066	16581	88504.3	12634.3	17859.7	18143.3	29387	27255
Coagulation factor XI OS=Bos taurus OX=9913 GN=F11 PE=1 SV=1	7.41	71924.7	464.21	Q5NTB3	4	5.6	FA11_BOVIN	0	1	1	0	1	1	12.4256	1.50315e-08	6.29892e-08	12.0262	2.72902e-08	1.04415e-07																									6891.5	4313.17	5599.21	4398.71	3845.55	4287.3
Inter-alpha-trypsin inhibitor heavy chain H4 OS=Bos taurus OX=9913 GN=ITIH4 PE=1 SV=1	6.21	101684	442.608	Q3T052	4	4.37	ITIH4_BOVIN	8.44282	0.0142335	0.0782842	8.28803	0.0158934	0.150112	9.40558	0.00704793	0.0147277	9.22597	0.00805185	0.0168705	6167.33	3605.67	7422	3806.5	5673.67	6962	5208	4332.5	5131	6303	4525	5819.67			3918.5			4925.5			3058			3860	12837	7109.67	13393	11501	7521.67	12224.7
Vitamin D-binding protein OS=Bos taurus OX=9913 GN=GC PE=2 SV=1	5.2	54938.9	398.422	Q3MHN5	7	16.46	VTDB_BOVIN	0.595021	0.122717	0.431965	0.50584	0.186555	0.684035	0.441692	0.2468	0.305893	0.677799	0.0808054	0.124752	21724	9244.33	17629.7	7629.67	15830.3	10514.7	8085.33	8000	8664.33	7979.33	5958	9146.67	13221.7	8285.67	9376.67	9348.33	4190	11323	9063.5	4568.5	8067.33	7447.5	5393	8057	14592	11749.3	15012.7	14050.7	8821	14651.7
L-lactate dehydrogenase B chain OS=Bos taurus OX=9913 GN=LDHB PE=2 SV=4	6	37008.9	395.677	Q5E9B1	3	11.08	LDHB_BOVIN	-4.40908	0.143391	0.450657	0	1	1	-8.47431	0.00761814	0.0152363	13.1927	0.000130466	0.000358782			4690				3432.87	2544.84	8650.22	3841.53	2789.45	4017.79		5028	8944					4965	8450	2381.75	3827.18	3176.03				10332.4	6971.73	11389.4
Vitamin K-dependent protein C (Fragment) OS=Bos taurus OX=9913 GN=PROC PE=1 SV=1	5.73	52666	388.65	P00745	5	9.43	PROC_BOVIN	1.78121	0.000103525	0.00151837	0.0405959	0.917153	1	-14.086	4.2351e-23	2.48459e-22	-15.6464	3.24355e-24	1.90288e-23	84178	52121	48673	51972.7	54356.3	51963.7	60352.3	73054	78540	72174	126861	103312	22851	23994.3	9590.33	29790	65354.5	69297	64337	109052	77014	63132.7	83681.5	94302.7
Coagulation factor X OS=Bos taurus OX=9913 GN=F10 PE=1 SV=1	5.2	55878.8	362.618	P00743	7	11.79	FA10_BOVIN	-0.0678831	0.691946	1	0.066935	0.69602	1	-16.1471	2.15306e-33	6.31563e-32	-16.0132	2.64667e-33	7.76357e-32	78271.7	67449.7	62859	61873.3	79532	67566.3	66419.7	71356.7	68241.3	75425.3	80594	63532.7	77341	74428.3	66391	55840.7	63782.3	81222.3	85743	73354	104615	68388.3	75724.7	70733.7
Transgelin-2 OS=Bos taurus OX=9913 GN=TAGLN2 PE=2 SV=3	8.44	22597.6	341.43	Q5E9F5	4	20.1	TAGL2_BOVIN	0	1	1	0	1	1	12.4848	1.25137e-25	9.17669e-25	13.8025	1.05998e-26	7.77317e-26																									4210	9915	4509.33	22575.3	11466.7	11264.5
Coagulation factor IX OS=Bos taurus OX=9913 GN=F9 PE=1 SV=2	5.53	53471.5	317.25	P00741	4	8.01	FA9_BOVIN	0.157881	0.916511	1	-0.10533	0.944241	1	-15.2778	2.08172e-10	9.15957e-10	-11.9419	2.39605e-08	1.00406e-07	89462	84773.7	11478	36242	57947.3	33777	71032.5	61233	56313.7	51119	60285.7	36671.3	32556.7	63693.7	30231.7	55694.5	35071	45209.7	53154	43780.5	108594	61460.7	90427	61443				1449
Phosphoglucomutase-1 OS=Bos taurus OX=9913 GN=PGM1 PE=2 SV=1	6.36	61874.7	299.279	Q08DP0	2	4.27	PGM1_BOVIN	0	1	1	0	1	1	11.8291	1.39862e-07	5.59447e-07	12.5302	5.11882e-08	1.8769e-07										5735		3443													2404	4962	4034.5	6810.5	5235	5801.5
Phosphatidylethanolamine-binding protein 1 OS=Bos taurus OX=9913 GN=PEBP1 PE=1 SV=2	7.35	21099.8	292.706	P13696	2	10.16	PEBP1_BOVIN	0	1	1	0	1	1	12.5922	1.15585e-30	1.27144e-29	13.0934	4.39944e-31	4.83939e-30																									4867	7061.5	6847.5	11974	6204.5	8983
Glutathione S-transferase A1 OS=Bos taurus OX=9913 GN=GSTA1 PE=2 SV=3	8.92	25565.9	270.725	Q28035	3	9.91	GSTA1_BOVIN	0	1	1	0	1	1	11.881	6.13013e-25	3.85322e-24	12.1092	3.84239e-25	2.601e-24																									5825	3941	2335.18	4390.16	4184.57	4691.45
Microtubule-associated protein RP/EB family member 2 OS=Bos taurus OX=9913 GN=MAPRE2 PE=2 SV=1	5.23	37216.4	248.392	Q3SZP2	3	6.75	MARE2_BOVIN	-0.435436	0.891974	1	-3.89492	0.231213	0.782569	9.29289	0.00719649	0.0147277	9.64222	0.00552918	0.0121642	2339									3870					5786			3291							11183	8198	15573.5	14507	9295.67	12453.3
Vasodilator-stimulated phosphoprotein OS=Bos taurus OX=9913 GN=VASP PE=2 SV=3	9.1	40577.3	241.488	Q2TA49	3	7.31	VASP_BOVIN	0	1	1	0	1	1	13.3751	3.35711e-30	2.95425e-29	13.4147	3.1209e-30	2.7464e-29																									12889	10087	9222.67	10016.7	16886	7696
Keratin, type I cytoskeletal 10 OS=Bos taurus OX=9913 GN=KRT10 PE=3 SV=1	4.86	55019.4	240.905	P06394	4	6.08	K1C10_BOVIN	-7.29092	0.149404	0.453364	-0.336268	0.945845	1	0.869142	0.860672	0.870564	-0.161393	0.973992	0.985187					953.762	5245.6			6615.9			7818.72		1079.17	3554.22	1529.58		6584.61			7831.81			7511.55	1775		13176.3	1295.68		5556.34
Keratin, type II cuticular Hb3 OS=Bos taurus OX=9913 GN=KRT83 PE=2 SV=1	5.24	55700	214.966	A4FUZ0	4	6.69	KRT83_BOVIN	-5.40966	0.244743	0.55828	-9.3798	0.0494224	0.310655	-9.31776	0.0508316	0.0784768	-5.78037	0.214775	0.277944			3382.5						5507		20242	13151		31823.7	8165	46492		6358.34					6770.51	2225.49						1779.76
Vitamin K-dependent protein S OS=Bos taurus OX=9913 GN=PROS1 PE=1 SV=1	5.12	77128.6	207.626	P07224	3	4.74	PROS_BOVIN	-4.32339	0.24742	0.55828	0.517648	0.888364	1	-9.02084	0.0206643	0.0378846	-8.27578	0.0323249	0.0568918			17466		6741	12955	5321	33054.5	69594	13684.5	22929.5	64840		9186	15255.5		4112	7237	5675	41769	27019	14856.5	49088	19147
Carboxypeptidase N catalytic chain OS=Bos taurus OX=9913 GN=CPN1 PE=2 SV=1	8.72	52954	192.319	Q2KJ83	3	5.63	CBPN_BOVIN	0	1	1	0	1	1	12.2103	8.17451e-35	3.59679e-33	12.993	1.75016e-35	7.7007e-34																									5219	4907	4152.33	8488.33	8691	7342
Elongation factor 2 OS=Bos taurus OX=9913 GN=EEF2 PE=2 SV=3	6.39	96337.8	171.437	Q3SYU2	3	3.26	EF2_BOVIN	0	1	1	0	1	1	12.0736	5.43027e-31	6.82663e-30	12.376	2.9433e-31	3.70015e-30																									4378.67	3979.5	4592.33	5763.67	4617.67	5640
Dihydrodiol dehydrogenase 3 OS=Bos taurus OX=9913 PE=2 SV=1	7.75	37069.5	169.801	P52898	2	5.57	DDBX_BOVIN	0	1	1	0	1	1	7.85856	4.05576e-05	0.000115131	12.5756	2.69443e-08	1.04415e-07																									3834		3259	5969.5	6555.5	5809.5
Tubulin alpha-4A chain OS=Bos taurus OX=9913 GN=TUBA4A PE=1 SV=2	4.75	50665.8	167.513	P81948	2	3.79	TBA4A_BOVIN	8.40086	0.00686351	0.0432535	4.3268	0.141537	0.593109	12.7214	0.000151176	0.000391279	5.13187	0.0838662	0.127245	6960	5546		4774	4419	5554	6455	5845	3550	7271	7388	3242				4096		3540	5127	4259		3865	6121	6487	7799	6250	6316.5	9242	9566	7071
Serotransferrin OS=Bos taurus OX=9913 GN=TF PE=2 SV=1	6.7	79920.3	162.982	Q29443	2	2.84	TRFE_BOVIN	0.0939347	0.983273	1	5.84294	0.199759	0.703153	4.72092	0.297412	0.358524	4.2807	0.343802	0.414447		3329	6374	3818.5	83294	5450				10143.5	4291.5		3697	4721			3060	2995		14128.5			5384	3142	6494.5	11126.5	4430	3595	7354	2545
Keratin, type I cytoskeletal 17 OS=Bos taurus OX=9913 GN=KRT17 PE=2 SV=1	4.9	48997.5	160.457	A1L595	3	6.12	K1C17_BOVIN	-0.0591375	0.92118	1	-0.254501	0.670777	1	-1.16819	0.0595294	0.0879043	-1.84014	0.00464536	0.0104818	10238	10699	17707	12865	7577.62	10748.1	8651	7222	16978.5	12312	16227	20940.5	30028	5107.42	14300.8	15170.2	9834	11923.7	5734	4966	17796.2	16247	9448	20339.2	4281	8263	5461.57	1276.21	5225	5806.66
Olfactomedin-like protein 3 OS=Bos taurus OX=9913 GN=OLFML3 PE=2 SV=1	6.22	46285.4	159.134	Q0VCP3	3	6.16	OLFL3_BOVIN	0	1	1	0	1	1	13.3599	8.8921e-33	1.95626e-31	12.8698	2.24503e-32	4.93907e-31																									9086	11249	11365.7	5580.33	8586.5	8747.67
Integrin-linked protein kinase OS=Bos taurus OX=9913 GN=ILK PE=2 SV=1	8.02	51960.7	149.939	Q3SWY2	2	3.54	ILK_BOVIN	3.89037	0.165155	0.468827	3.75793	0.17946	0.684035	11.9513	0.000181679	0.000456794	12.1117	0.000156008	0.000403784	3260			2475						4579.5															5698.5	2472	4404.5	5396.5	3520	4560
Fibrinogen beta chain OS=Bos taurus OX=9913 GN=FGB PE=1 SV=2	8.17	53967.3	145.109	P02676	2	4.06	FIBB_BOVIN	3.7766	0.0961655	0.352607	0	1	1	12.4543	6.25928e-06	2.20327e-05	12.5752	5.43999e-06	1.91488e-05		2573								3195		2918													9449	2579	7249	6858	6087	5441.5
Fetuin-B OS=Bos taurus OX=9913 GN=FETUB PE=1 SV=1	5.45	43461.7	142.113	Q58D62	2	5.43	FETUB_BOVIN	-0.383933	0.876776	1	1.31924	0.595152	1	4.31767	0.0903999	0.126273	0.292125	0.906075	0.949221		5983	5895	12062	24201	15456	15971	11548	10065	6214	9684	7071		6966	11251	6516	7736	5759	9662	9930	6878	11066	6214	6503	6772.5	11251	8155	8387.5	7570	8394
Myosin-10 OS=Bos taurus OX=9913 GN=MYH10 PE=2 SV=2	5.27	230069	76.2533	Q27991	2	1.16	MYH10_BOVIN	-4.94255	0.139406	0.450657	-8.2762	0.0170582	0.150112	3.93582	0.235442	0.295984	0.530566	0.871127	0.923605		2895				2289							7574	11116		4297.5	5437	2918	4399	6459		3645	4400	3851	7365.5	5437.5	7533	6141	5771.5	5799.5
Keratin, type II cytoskeletal 78 OS=Bos taurus OX=9913 GN=KRT78 PE=2 SV=1	8.14	58148.5	28.853	A6QNX5	2	2.46	K2C78_BOVIN	3.9081	0.384019	0.689666	-5.17454	0.251781	0.811626	13.0084	0.00683715	0.0147277	-5.07928	0.260386	0.326322			3382.5	26447		9905			5507							15074.5	62226	13154.8		3995	4581		5874.46	47979.5	2759	45751	4429		55917	5710.74
[truncated: 6 more columns]
