# Supplementary material for: Uptake of Upconverting Nanoparticles by Breast Cancer Cells: Surface Coating versus the Protein Corona
Source: ACS Appl Mater Interfaces. 2021 Aug 11;13(33):39076–87. doi: 10.1021/acsami.1c10618 (PMC8824430; doi:10.1021/acsami.1c10618)
Supplement: Supplementary file 3 — am1c10618_si_003.xlsx [file am1c10618_si_003.xlsx]

## Sheet: Summary
Supplemental table S2. PC proteins with significant difference
Proteins that differ significantly (p<0.05) between NPs with different coatings
Difference in protein amount is expressed as log(2) of protein amount ratio in protein coronas of respective RENPs.

## Sheet: Citrate vs Phospholipid
			Citrate/Phospholipid ratio
No	Protein name	Gene name	1h logFC	3h logFC
1	Thrombospondin-1	THBS1	2.85364	2.01256
2	Adenylyl cyclase-associated protein 1	CAP1	11.0183	11.193
3	Apolipoprotein A-IV	APOA4	-3.67767	-3.15024
4	Kininogen-2	KNG2	-13.176	-12.3767
5	Coagulation factor V	F5	-1.00625	-1.67142
6	Hemoglobin fetal subunit beta	N/A	-1.76122	-1.90439
7	Apolipoprotein A-I	APOA1	-1.19239	-1.21727
8	Hemoglobin subunit beta	HBB	-12.7174	-13.2665
9	Vitamin K-dependent protein C	PROC	1.78121	0.0405959
10	Complement factor H	CFH	9.10681	4.39807
11	Tubulin alpha-4A chain	TUBA4A	8.40086	4.3268
12	Clusterin	CLU	1.27849	0.405492
13	Kininogen-1	KNG1	-1.25552	-0.281613
14	Spleen trypsin inhibitor I	N/A	-12.3869	-4.61354
				Fold change p>0.05

## Sheet: SiO2 vs Phospholipid
			Silica/phospholipid ratio
No	Protein name	Gene name	1h logFC	3h logFC
1	Alpha-enolase	ENO1	9.14632	9.31878
2	Fermitin family homolog 3	FERMT3	9.71613	10.1637
3	Glyceraldehyde-3-phosphate dehydrogenase	GAPDH	1.88796	1.87413
4	Inter-alpha-trypsin inhibitor heavy chain H4	ITIH4	9.40558	9.22597
5	Complement C4 (Fragments)	C4	12.6238	12.9238
6	Microtubule-associated protein RP/EB family member 2	MAPRE2	9.29289	9.64222
7	Heat shock 70 kDa protein 1A	HSPA1A	13.9875	10.9373
8	Plasma serine protease inhibitor	SERPINA5	8.49959	11.8312
9	Alpha-2-macroglobulin	A2M	2.68746	1.5777
10	Kininogen-1	KNG1	1.75525	1.79847
11	Integrin-linked protein kinase	ILK	11.9513	12.1117
12	Histidine-rich glycoprotein (Fragments)	HRG	9.55746	15.6117
13	Complement factor H	CFH	12.6688	13.0534
14	Adenylyl cyclase-associated protein 1	CAP1	12.8098	12.738
15	Alpha-2-antiplasmin	SERPINF2	1.83716	1.72019
16	Pigment epithelium-derived factor	SERPINF1	14.0125	13.8897
17	Cell division control protein 42 homolog	CDC42	11.7348	12.0085
18	Heat shock cognate 71 kDa protein	HSPA8	13.0678	13.9657
19	Fibrinogen beta chain	FGB	12.4543	12.5752
20	Phosphoglucomutase-1	PGM1	11.8291	12.5302
21	Coagulation factor XI	F11	12.4256	12.0262
22	Dihydrodiol dehydrogenase 3	N/A	7.85856	12.5756
23	Kininogen-2	KNG2	2.65748	3.60849
24	Coagulation factor XII	F12	16.016	15.8371
25	Thrombospondin-1	THBS1	3.85478	3.47901
26	Gelsolin	GSN	17.5366	17.5583
27	Glutathione S-transferase A2	GSTA2	13.2559	12.7481
28	Glutathione S-transferase A1	GSTA1	11.881	12.1092
29	Transgelin-2	TAGLN2	12.4848	13.8025
30	Cathelicidin-2	CATHL2	13.4934	13.4733
31	Vasodilator-stimulated phosphoprotein	VASP	13.3751	13.4147
32	Plasma kallikrein	KLKB1	16.4562	16.2371
33	Phosphatidylethanolamine-binding protein 1	PEBP1	12.5922	13.0934
34	Elongation factor 2	EEF2	12.0736	12.376
35	Coronin-1A	CORO1A	13.5146	13.6017
36	Insulin-like growth factor-binding protein 4	IGFBP4	14.6227	14.628
37	Olfactomedin-like protein 3	OLFML3	13.3599	12.8698
38	Carboxypeptidase N catalytic chain	CPN1	12.2103	12.993
39	Insulin-like growth factor-binding protein 2	IGFBP2	17.5802	17.5066
40	Phosphoglycerate kinase 1	PGK1	6.57215	3.2317
41	Carboxypeptidase B2	CPB2	10.5405	5.89323
42	Fibrinogen alpha chain	FGA	10.1969	5.98401
43	Tubulin alpha-4A chain	TUBA4A	12.7214	5.13187
44	Plasminogen	PLG	14.5542	6.73244
45	Hyaluronan-binding protein 2	HABP2	15.7268	7.8249
46	L-lactate dehydrogenase A chain	LDHA	13.0401	4.94236		Fold change p>0.05
47	Coagulation factor X	F10	-16.1471	-16.0132
48	Vitamin K-dependent protein C	PROC	-14.086	-15.6464
49	Coagulation factor IX	F9	-15.2778	-11.9419
50	Vitamin K-dependent protein S	PROS1	-9.02084	-8.27578
51	Apolipoprotein A-IV	APOA4	-4.28885	-3.50044
