# Supplementary material for: Uptake of Upconverting Nanoparticles by Breast Cancer Cells: Surface Coating versus the Protein Corona
Source: ACS Appl Mater Interfaces. 2021 Aug 11;13(33):39076–87. doi: 10.1021/acsami.1c10618 (PMC8824430; doi:10.1021/acsami.1c10618)
Supplement: Supplementary file 4 — am1c10618_si_004.xlsx [file am1c10618_si_004.xlsx]

## Sheet: Sheet1
Supplemental table S3. sRENPs protein corona pathways analysis
Analysis of biological pathways enriched in proteins composing sRENP corona

## Sheet: WikiPathways_2019_Human_table
Term	Overlap	P-value	Adjusted P-value	Genes
Complement and Coagulation Cascades WP558	20/58	2.39365e-34	1.1298e-31	FGB;C1QA;CPB2;SERPINA1;CFH;F10;SERPINC1;PROS1;F12;SERPINF2;PLG;F2;CLU;KNG1;SERPINA5;F5;C3;F9;PROC;KLKB1
Blood Clotting Cascade WP272	11/23	3.55444e-21	8.38848e-19	FGB;FGA;F9;F10;F12;F11;SERPINF2;PLG;F2;KLKB1;F5
Human Complement System WP2806	14/97	2.52122e-18	3.96671e-16	FGB;FGA;CFH;F10;PROS1;F12;F11;APOA1;PLG;THBS1;CPN1;C3;ALB;KLKB1
Vitamin B12 Metabolism WP1533	6/50	5.4263e-08	6.40304e-06	ALB;HBB;APOA1;PLG;APOE;F2
Folate Metabolism WP176	6/66	2.94505e-07	2.78012e-05	AHCY;ALB;HBB;APOA1;PLG;F2
Glycolysis and Gluconeogenesis WP534	5/45	1.09987e-06	8.65229e-05	LDHB;LDHA;PGK1;ENO1;GAPDH
Pathways in clear cell renal cell carcinoma WP4018	6/85	1.33256e-06	8.98527e-05	LDHB;LDHA;PGK1;ENO1;GAPDH;PGM1
Selenium Micronutrient Network WP15	6/86	1.42785e-06	8.4243e-05	SELENOP;ALB;HBB;APOA1;PLG;F2
Integrin-mediated Cell Adhesion WP185	6/101	3.66546e-06	0.000192233	CDC42;VASP;RAP1A;SELENOP;ILK;RAC1
Photodynamic therapy-induced HIF-1 survival signaling WP3614	4/37	1.56355e-05	0.000737994	LDHA;IGFBP3;IGFBP2;PGK1
Focal Adhesion WP306	7/198	1.70149e-05	0.000730096	CDC42;VASP;RAP1A;ILK;RAC1;THBS1;ACTB
Metabolic reprogramming in colon cancer WP4290	4/42	2.60888e-05	0.00102616	LDHA;PGK1;ENO1;GAPDH
Regulation of Actin Cytoskeleton WP51	6/150	3.52592e-05	0.00128018	CDC42;GSN;RAC1;F2;MYH10;ACTB
Cori Cycle WP1946	3/16	3.57926e-05	0.00120672	LDHA;PGK1;GAPDH
Parkin-Ubiquitin Proteasomal System pathway WP2359	4/70	0.000195888	0.00616395	HSPA8;HSPA5;TUBA4A;HSPA1A
Statin Pathway WP430	3/29	0.000224739	0.0066298	APOA1;APOA4;APOE
VEGFA-VEGFR2 Signaling Pathway WP3888	6/236	0.000419898	0.0116583	FGB;CDC42;FGA;RAP1A;RAC1;HSPA1A
HIF1A and PPARG regulation of glycolysis WP2456	2/8	0.000457565	0.0119984	LDHA;GAPDH
Composition of Lipid Particles WP3601	2/9	0.000586733	0.0145757	APOA1;APOE
RalA downstream regulated genes WP2290	2/12	0.00106712	0.025184	CDC42;RAC1
Apoptosis-related network due to altered Notch3 in ovarian cancer WP2864	3/53	0.00134237	0.0301713	HSPA5;APOE;THBS1
Pathogenic Escherichia coli infection WP2272	3/55	0.00149451	0.032064	CDC42;ACTB;TUBA4A
MET in type 1 papillary renal cell carcinoma WP4205	3/59	0.00183026	0.03756	CDC42;RAP1A;RAC1
Metabolic pathway of LDL, HDL and TG, including diseases WP4522	2/16	0.00191968	0.0377536	APOA1;APOE
Ebola Virus Pathway on Host WP4217	4/129	0.00195926	0.0369907	CDC42;GSN;RAC1;ACTB
Cells and Molecules involved in local acute inflammatory response WP4493	2/17	0.00216986	0.0393912	C3;KNG1
Brain-Derived Neurotrophic Factor (BDNF) signaling pathway WP2380	4/144	0.00291892	0.0510271	CDC42;RAP1A;RAC1;EEF2
NRF2 pathway WP2884	4/146	0.00306731	0.0517061	SERPINA1;GSTA2;GSTA1;HSPA1A
MAPK Signaling Pathway WP382	5/246	0.0034176	0.0556243	CDC42;HSPA8;RAP1A;RAC1;HSPA1A
Complement Activation WP545	2/22	0.00363694	0.0572212	C3;C1QA
Myometrial Relaxation and Contraction Pathways WP289	4/156	0.00388712	0.0591845	IGFBP4;IGFBP3;IGFBP2;ACTB
EGF/EGFR Signaling Pathway WP437	4/162	0.00444422	0.0655523	CDC42;RAP1A;PEBP1;RAC1
Pancreatic adenocarcinoma pathway WP4263	3/89	0.00585515	0.0837465	CDC42;PEBP1;RAC1
p38 MAPK Signaling Pathway WP400	2/34	0.00855613	0.118779	CDC42;RAC1
Senescence and Autophagy in Cancer WP615	3/105	0.00922377	0.124389	GSN;IGFBP3;THBS1
Target Of Rapamycin (TOR) Signaling WP1471	2/36	0.00955781	0.125314	CDC42;RAC1
Nuclear Receptors Meta-Pathway WP2882	5/319	0.0100436	0.128124	SERPINA1;GSTA2;GSTA1;APOA1;HSPA1A
PDGF Pathway WP2526	2/39	0.0111531	0.138533	CDC42;RAC1
G13 Signaling Pathway WP524	2/39	0.0111531	0.134981	CDC42;RAC1
Oxidative Damage WP3941	2/40	0.0117091	0.138167	CDC42;C1QA
Microglia Pathogen Phagocytosis Pathway WP3937	2/40	0.0117091	0.134797	C1QA;RAC1
Common Pathways Underlying Drug Addiction WP2636	2/42	0.012857	0.144488	RAP1A;ACTB
Regulation of Microtubule Cytoskeleton WP2038	2/46	0.0152931	0.167869	CDC42;RAC1
TGF-beta Signaling Pathway WP366	3/132	0.0170418	0.182812	CDC42;RAC1;THBS1
Translation Factors WP107	2/52	0.0192859	0.202287	EEF1A1;EEF2
Interferon type I signaling pathways WP585	2/54	0.0207038	0.212439	RAP1A;RAC1
RANKL/RANK (Receptor activator of NFKB (ligand)) Signaling Pathway WP2018	2/55	0.0214287	0.215199	CDC42;RAC1
Integrated Breast Cancer Pathway WP1984	3/151	0.0242143	0.238107	CDC42;RAP1A;RAC1
Robo4 and VEGF Signaling Pathways Crosstalk WP3943	1/6	0.0243521	0.234575	RAC1
Metastatic brain tumor WP2249	1/6	0.0243521	0.229884	CDC42
Chemokine signaling pathway WP3929	3/164	0.0299263	0.276965	CDC42;RAP1A;RAC1
AGE/RAGE pathway WP2324	2/66	0.0300722	0.272963	CDC42;RAC1
PPAR signaling pathway WP3942	2/67	0.0309164	0.275331	ILK;APOA1
ApoE and miR-146 in inflammation and atherosclerosis WP3926	1/8	0.0323385	0.282663	APOE
Leptin signaling pathway WP2034	2/76	0.0389249	0.334046	CDC42;RAC1
Ras Signaling WP4223	3/184	0.039979	0.336966	CDC42;RAP1A;RAC1
Steroid Biosynthesis WP496	1/10	0.0402604	0.333385	CPN1
Trans-sulfuration pathway WP2333	1/10	0.0402604	0.327637	AHCY
Vitamin D Metabolism WP1531	1/10	0.0402604	0.322084	GC
Methionine metabolism leading to Sulphur Amino Acids and related disorders WP4292	1/11	0.0441973	0.347686	AHCY
Alzheimers Disease WP2059	2/83	0.045637	0.353126	APOE;GAPDH
Iron metabolism in placenta WP2007	1/12	0.0481183	0.36632	TF
Allograft Rejection WP2328	2/89	0.0517033	0.387364	C3;C1QA
Androgen receptor signaling pathway WP138	2/90	0.0527411	0.388965	CDC42;RAC1
Phytochemical activity on NRF2 transcriptional activation WP3	1/15	0.059786	0.434138	GSTA2
B Cell Receptor Signaling Pathway WP23	2/97	0.06021	0.430592	CDC42;RAC1
Pathways Regulating Hippo Signaling WP4540	2/98	0.0613052	0.431881	CDC42;RAC1
ACE Inhibitor Pathway WP554	1/17	0.0674859	0.468431	KNG1
Estrogen metabolism WP697	1/18	0.0713124	0.487818	GSTA1
DNA Damage Response (only ATM dependent) WP710	2/110	0.0749614	0.505454	CDC42;RAC1
Apoptosis Modulation by HSP70 WP384	1/19	0.0751235	0.499412	HSPA1A
Serotonin Receptor 4/6/7 and NR3C Signaling WP734	1/19	0.0751235	0.492476	RAP1A
Hereditary leiomyomatosis and renal cell carcinoma pathway WP4206	1/20	0.0789191	0.510271	LDHA
Wnt Signaling WP428	2/115	0.0809133	0.516096	SERPINF1;RAC1
Spinal Cord Injury WP2431	2/118	0.084553	0.53212	CDC42;RAC1
PI3K/AKT/mTOR - VitD3 Signalling WP4141	1/22	0.0864642	0.536988	LDHA
miRNA targets in ECM and membrane receptors WP2911	1/22	0.0864642	0.530014	THBS1
Methionine De Novo and Salvage Pathway WP3580	1/22	0.0864642	0.523219	AHCY
NRF2-ARE regulation WP4357	1/23	0.0902138	0.538999	GSTA2
Glutathione metabolism WP100	1/23	0.0902138	0.532261	GSTA1
IL1 and megakaryocytes in obesity WP2865	1/24	0.0939482	0.547451	F2
Physiological and Pathological Hypertrophy of the Heart WP1528	1/25	0.0976675	0.562183	RAC1
PPAR Alpha Pathway WP2878	1/26	0.101372	0.576475	APOA1
Glucuronidation WP698	1/26	0.101372	0.569612	PGM1
Photodynamic therapy-induced unfolded protein response WP3613	1/27	0.105061	0.583396	HSPA5
One Carbon Metabolism WP241	1/30	0.116039	0.636864	AHCY
Inflammatory Response Pathway WP453	1/30	0.116039	0.629544	THBS1
Ethanol effects on histone modifications WP3996	1/31	0.119668	0.641858	AHCY
Factors and pathways affecting insulin-like growth factor (IGF1)-Akt signaling WP3850	1/31	0.119668	0.634646	ILK
Trans-sulfuration and one carbon metabolism WP2525	1/31	0.119668	0.627595	AHCY
Constitutive Androstane Receptor Pathway WP2875	1/32	0.123283	0.639448	GSTA2
Alpha 6 Beta 4 signaling pathway WP244	1/33	0.126884	0.650969	RAC1
Pregnane X Receptor pathway WP2876	1/33	0.126884	0.643969	GSTA2
Prion disease pathway WP3995	1/33	0.126884	0.637118	HSPA5
Signaling of Hepatocyte Growth Factor Receptor WP313	1/34	0.130469	0.648227	RAP1A
Nonalcoholic fatty liver disease WP4396	2/155	0.132984	0.653837	CDC42;RAC1
Sudden Infant Death Syndrome (SIDS) Susceptibility Pathways WP706	2/158	0.137149	0.667364	TF;GAPDH
Insulin Signaling WP481	2/160	0.139942	0.674005	CAP1;RAC1
Fibrin Complement Receptor 3 Signaling Pathway WP4136	1/37	0.141139	0.672907	PLG
Melatonin metabolism and effects WP3298	1/37	0.141139	0.666178	APOE
Amyotrophic lateral sclerosis (ALS) WP2447	1/38	0.144667	0.676069	RAC1
Sleep regulation WP3591	1/38	0.144667	0.669441	AHCY
Bladder Cancer WP2828	1/40	0.15168	0.695078	THBS1
Ferroptosis WP4313	1/40	0.15168	0.688394	TF
Glycogen Synthesis and Degradation WP500	1/40	0.15168	0.681838	PGM1
Nucleotide-binding Oligomerization Domain (NOD) pathway WP1433	1/41	0.155165	0.690924	RAC1
Fas Ligand (FasL) pathway and Stress induction of Heat Shock Proteins (HSP) regulation WP314	1/42	0.158636	0.699778	ACTB
TNF related weak inducer of apoptosis (TWEAK) Signaling Pathway WP2036	1/42	0.158636	0.693298	RAC1
Eukaryotic Transcription Initiation WP405	1/43	0.162093	0.701907	ILK
IL-6 signaling pathway WP364	1/43	0.162093	0.695526	RAC1
Vitamin D Receptor Pathway WP2877	2/182	0.171405	0.728859	IGFBP3;KNG1
Aryl Hydrocarbon Receptor Pathway WP2873	1/46	0.17238	0.726457	GSTA2
Selenium Metabolism and Selenoproteins WP28	1/46	0.17238	0.720028	SELENOP
Metapathway biotransformation Phase I and II WP702	2/183	0.172864	0.715716	GSTA2;GSTA1
Mechanoregulation and pathology of YAP/TAZ via Hippo and non-Hippo mechanisms WP4534	1/47	0.175781	0.721465	ACTB
Differentiation Pathway WP2848	1/48	0.179168	0.729028	TF
Exercise-induced Circadian Regulation WP410	1/48	0.179168	0.722797	HSPA8
Hepatitis C and Hepatocellular Carcinoma WP3646	1/49	0.182541	0.730165	RAC1
Wnt Signaling Pathway WP363	1/52	0.19258	0.763846	RAC1
TGF-beta Receptor Signaling WP560	1/54	0.199205	0.783538	THBS1
Cardiac Hypertrophic Response WP2795	1/55	0.202497	0.789904	RAC1
Ciliary landscape WP4352	2/216	0.221926	0.858598	RAC1;MAPRE2
TYROBP Causal Network WP3945	1/61	0.221971	0.85179	C3
Endometrial cancer WP4155	1/63	0.228357	0.86923	ILK
Lung fibrosis WP3624	1/63	0.228357	0.862276	SERPINA1
Human Thyroid Stimulating Hormone (TSH) signaling pathway WP2032	1/66	0.23784	0.890954	RAP1A
RAC1/PAK1/p38/MMP2 Pathway WP3303	1/68	0.244097	0.907196	RAC1
AMP-activated Protein Kinase (AMPK) Signaling WP1403	1/69	0.247207	0.911576	EEF2
Primary Focal Segmental Glomerulosclerosis FSGS WP2572	1/72	0.256461	0.938368	ILK
Chromosomal and microsatellite instability in colorectal cancer WP4216	1/73	0.25952	0.942258	RAC1
Arrhythmogenic Right Ventricular Cardiomyopathy WP2118	1/74	0.262567	0.946044	ACTB
Prolactin Signaling Pathway WP2037	1/76	0.268624	0.960535	RAC1
Viral Acute Myocarditis WP4298	1/84	0.292365	1	ACTB
MicroRNAs in cardiomyocyte hypertrophy WP1544	1/84	0.292365	1	RAC1
ncRNAs involved in Wnt signaling in hepatocellular carcinoma WP4336	1/86	0.29818	1	SERPINF1
T-Cell antigen Receptor (TCR) Signaling Pathway WP69	1/90	0.309669	1	CDC42
Amino Acid metabolism WP3925	1/91	0.312513	1	LDHA
Apoptosis Modulation and Signaling WP1772	1/91	0.312513	1	HSPA1A
TNF alpha Signaling Pathway WP231	1/92	0.315344	1	RAC1
LncRNA involvement in canonical Wnt signaling and colorectal cancer WP4258	1/94	0.320973	1	SERPINF1
Toll-like Receptor Signaling Pathway WP75	1/103	0.345741	1	RAC1
Thermogenesis WP4321	1/108	0.359114	1	ACTB
ESC Pluripotency Pathways WP3931	1/116	0.37995	1	SELENOP
PI3K-Akt Signaling Pathway WP4172	2/340	0.40753	1	RAC1;THBS1
Angiopoietin Like Protein 8 Regulatory Pathway WP3915	1/132	0.419636	1	CAP1
Ectoderm Differentiation WP2858	1/138	0.433862	1	PGM1
Regulation of toll-like receptor signaling pathway WP1449	1/139	0.436199	1	RAC1
Circadian rhythm related genes WP3594	1/201	0.563932	1	AHCY
Focal Adhesion-PI3K-Akt-mTOR-signaling pathway WP3932	1/303	0.714743	1	THBS1
