# Supplementary material for: Uptake of Upconverting Nanoparticles by Breast Cancer Cells: Surface Coating versus the Protein Corona
Source: ACS Appl Mater Interfaces. 2021 Aug 11;13(33):39076–87. doi: 10.1021/acsami.1c10618 (PMC8824430; doi:10.1021/acsami.1c10618)
Supplement: Supplementary file 5 — am1c10618_si_005.xlsx [file am1c10618_si_005.xlsx]

## Sheet: Sheet1
Supplemental table S4. Cell surface proteome
Cell surface proteome of MCF7 and MDA-MB-231 cells
MDA	MDA-MB-231 cells
biotin(+) or biotin(-)	Biotinylated cells or control unbiotinylated cells
1exp, 2exp, 3exp	Number of the biological replicate of 3

## Sheet: MDA-MCF7
description	IEP	mw	max score	accession	reported peptides	sequence coverage	FDR level	Uniprot entry	MCF7/MDA_biotin(+)	t-test MCF7/MDA_biotin(+)	MDA_biotin(+)_1exp	MDA_biotin(+)_2exp	MDA_biotin(+)_3exp	AVERAGE MDA_biotin(+)	MDA_biotin(-)_1exp	MDA_biotin(-)_2exp	MDA_biotin(-)_3exp	AVERAGE MDA_biotin(-)	MCF7_biotin(+)_1exp	MCF7_biotin(+)_2exp	MCF7_biotin(+)_3exp	AVERAGE MCF7_biotin(+)	MCF7_biotin(-)_1exp	MCF7_biotin(-)_2exp	MCF7_biotin(-)_3exp	AVERAGE MCF7_biotin(-)	MDA_biotin(+)/(-)	MCF7_biotin(+)/(-)
HLA class II histocompatibility antigen DRB1 16 beta chain OS Homo sapiens GN HLA DRB1 PE 1 SV 1	7.67	30372.4	39860.4	Q29974	10	42.86	0	2B1G_HUMAN	MDA_P		318617	271874	213897	268129		782		782				0				0	342.876
Cell surface glycoprotein MUC18 OS Homo sapiens GN MCAM PE 1 SV 2	5.46	72576.9	30098.5	P43121	20	36.38	0	MUC18_HUMAN	MDA_P		284170	299551	280185	287968				0				0				0
HLA class II histocompatibility antigen DRB1 13 beta chain OS Homo sapiens GN HLA DRB1 PE 1 SV 1	6.55	30350.2	29948.4	Q5Y7A7	6	34.59	0	2B1D_HUMAN	MDA_P		151932	143651	135270	143617		782		782				0				0	183.654
HLA class II histocompatibility antigen DRB1 7 beta chain OS Homo sapiens GN HLA DRB1 PE 1 SV 1	7.2	30164.2	28677.7	P13761	11	48.12	0	2B17_HUMAN	MDA_P		146360	139281	120629	135423				0				0				0
HLA class II histocompatibility antigen DRB1 8 beta chain OS Homo sapiens GN HLA DRB1 PE 1 SV 2	6.74	30346.2	26006.5	Q30134	7	34.21	0	2B18_HUMAN	MDA_P		87671	98042.2	100235	95316				0				0				0
HLA class II histocompatibility antigen DR beta 3 chain OS Homo sapiens GN HLA DRB3 PE 1 SV 1	8.66	30247.2	24867.8	P79483	7	33.08	0	DRB3_HUMAN	MDA_P		37992	40071.1	41771.6	39944.9				0				0				0
Tubulin alpha 8 chain OS Homo sapiens GN TUBA8 PE 1 SV 1	4.76	50778	21783.5	Q9NY65	11	34.3	0	TBA8_HUMAN	MDA_P		7925.64	8431.84	5616.2	7324.56				0				0				0
Sodium potassium transporting ATPase subunit alpha 2 OS Homo sapiens GN ATP1A2 PE 1 SV 1	5.32	113577	18093.5	P50993	17	21.08	0	AT1A2_HUMAN	MDA_P		3783.61	3742.4	3341.06	3622.36				0				0				0
Tissue factor OS Homo sapiens GN F3 PE 1 SV 1	6.87	33352.7	13621.2	P13726	9	29.15	0	TF_HUMAN	MDA_P		173033	168129	160550	167237				0				0				0
HLA class II histocompatibility antigen DR alpha chain OS Homo sapiens GN HLA DRA PE 1 SV 1	4.72	28778	11576	P01903	7	27.95	0	DRA_HUMAN	MDA_P		243011	249568	212939	235173				0				0				0
CUB domain containing protein 1 OS Homo sapiens GN CDCP1 PE 1 SV 3	7.84	94357.5	11018	Q9H5V8	15	21.05	0	CDCP1_HUMAN	MDA_P		274555	275086	297316	282319				0				0				0
Anthrax toxin receptor 2 OS Homo sapiens GN ANTXR2 PE 1 SV 5	7.36	54293.5	9832.68	P58335	10	20.25	0	ANTR2_HUMAN	MDA_P		184480	197519	177464	186488				0				0				0
Protein EVI2B OS Homo sapiens GN EVI2B PE 1 SV 2	4.48	49008.5	8649.63	P34910	6	20.54	0	EVI2B_HUMAN	MDA_P		149653	175182	146710	157182				0				0				0
HLA class I histocompatibility antigen alpha chain E OS Homo sapiens GN HLA E PE 1 SV 3	5.53	40384.9	7445.82	P13747	3	11.45	0	HLAE_HUMAN	MDA_P		5901.55	6489.24	7348.37	6579.72				0				0				0
HLA class II histocompatibility antigen DP beta 1 chain OS Homo sapiens GN HLA DPB1 PE 1 SV 1	8.67	29444.5	6820.59	P04440	4	22.09	0	DPB1_HUMAN	MDA_P		72875.9	81666.3	83485.8	79342.7				0				0				0
Beta 2 adrenergic receptor OS Homo sapiens GN ADRB2 PE 1 SV 3	6.62	47200.1	5850.09	P07550	4	15.01	0	ADRB2_HUMAN	MDA_P		81918.3	86483.7	77286.7	81896.2				0				0				0
Kin of IRRE like protein 1 OS Homo sapiens GN KIRREL PE 1 SV 2	5.37	84163.2	5362.96	Q96J84	10	19.15	0	KIRR1_HUMAN	MDA_P		62522.3	74208.7	62143.7	66291.6				0				0				0
Putative heat shock 70 kDa protein 7 OS Homo sapiens GN HSPA7 PE 5 SV 2	7.86	40472.6	4723.87	P48741	4	15.53	0	HSP77_HUMAN	MDA_P		2815.12	3548.97	662.653	2342.25				0				0				0
Solute carrier family 2 facilitated glucose transporter member 3 OS Homo sapiens GN SLC2A3 PE 1 SV	6.97	54380.6	4696.01	P11169	8	15.32	0	GTR3_HUMAN	MDA_P		109328	87046	98123.3	98165.9				0				0				0
Lysophosphatidic acid receptor 1 OS Homo sapiens GN LPAR1 PE 1 SV 3	8.49	41736.8	4646.03	Q92633	5	12.09	0	LPAR1_HUMAN	MDA_P		133381	168127	150440	150649				0				0				0
Solute carrier family 43 member 3 OS Homo sapiens GN SLC43A3 PE 1 SV 2	8.55	55099.2	4598.53	Q8NBI5	5	8.96	0	S43A3_HUMAN	MDA_P		215791	219121	222302	219071				0				0				0
Keratin type I cytoskeletal 28 OS Homo sapiens GN KRT28 PE 1 SV 2	5.18	51194.8	4491.37	Q7Z3Y7	4	9.48	0	K1C28_HUMAN	MDA_P		2779.77	2765.56	2277.3	2607.54				0				0				0
Programmed cell death 1 ligand 1 OS Homo sapiens GN CD274 PE 1 SV 1	6.84	33617.6	4401.31	Q9NZQ7	3	17.24	0	PD1L1_HUMAN	MDA_P		56526.3	62664	65610.7	61600.3				0				0				0
HLA class II histocompatibility antigen DR beta 4 chain OS Homo sapiens GN HLA DRB4 PE 1 SV 2	7.09	30340.3	3420.82	P13762	6	25.19	0	DRB4_HUMAN	MDA_P		61024.7	46911.3	45686.7	51207.6				0				0				0
Urokinase type plasminogen activator OS Homo sapiens GN PLAU PE 1 SV 2	8.33	49933.2	3414.57	P00749	8	22.51	0	UROK_HUMAN	MDA_P		101083	91145.7	101941	98056.4				0				0				0
Potassium transporting ATPase alpha chain 2 OS Homo sapiens GN ATP12A PE 1 SV 3	6.1	116366	3155.69	P54707	5	3.56	0	AT12A_HUMAN	MDA_P		483080	308235	262149	351155				0				0				0
Ephrin type B receptor 1 OS Homo sapiens GN EPHB1 PE 1 SV 1	5.98	111368	3031.37	P54762	8	10.57	0	EPHB1_HUMAN	MDA_P		5722.19	4665.95	5800.1	5396.08				0				0				0
HLA class II histocompatibility antigen gamma chain OS Homo sapiens GN CD74 PE 1 SV 3	8.46	33971.9	2721.45	P04233	2	9.46	0	HG2A_HUMAN	MDA_P		39595	37730.5	34402.5	37242.7				0				0				0
Integrin alpha 1 OS Homo sapiens GN ITGA1 PE 1 SV 2	5.86	132388	2468.75	P56199	16	13.66	0	ITA1_HUMAN	MDA_P		92347	89857.3	102646	94950				0				0				0
Transferrin receptor protein 2 OS Homo sapiens GN TFR2 PE 1 SV 1	5.67	89040.4	2422.69	Q9UP52	2	4.74	0	TFR2_HUMAN	MDA_P		5139.05	4461.23	5266.76	4955.68				0				0				0
Proheparin binding EGF like growth factor OS Homo sapiens GN HBEGF PE 1 SV 1	9.7	23466.2	2397.61	Q99075	2	12.02	0	HBEGF_HUMAN	MDA_P		48072.5	67651	91101.5	68941.7				0				0				0
Neuropilin 2 OS Homo sapiens GN NRP2 PE 1 SV 2	4.86	106227	1681.91	O60462	14	15.68	0	NRP2_HUMAN	MDA_P		70245.3	66132.3	76044.7	70807.4				0				0				0
Proteinase activated receptor 1 OS Homo sapiens GN F2R PE 1 SV 2	8.19	48467.1	1664.41	P25116	3	8.71	0	PAR1_HUMAN	MDA_P		39556	38034.3	44165.7	40585.3				0				0				0
HLA class II histocompatibility antigen DP alpha 1 chain OS Homo sapiens GN HLA DPA1 PE 1 SV 1	4.91	29608.7	1602.94	P20036	2	11.15	0	DPA1_HUMAN	MDA_P		68781	83582.5	59730.5	70698				0				0				0
Matrix remodeling associated protein 8 OS Homo sapiens GN MXRA8 PE 2 SV 1	6.79	49530.8	1589.78	Q9BRK3	8	29.19	0	MXRA8_HUMAN	MDA_P		48159.3	43371.3	41319	44283.2	1490			1490				0				0	29.7203
Cadherin 4 OS Homo sapiens GN CDH4 PE 2 SV 2	4.46	100680	1515.42	P55283	7	11.57	0	CADH4_HUMAN	MDA_P		123533	95632	113878	111014				0				0				0
EGF like repeat and discoidin I like domain containing protein 3 OS Homo sapiens GN EDIL3 PE 1 SV 1	6.99	55133.6	1480.08	O43854	4	9.58	0	EDIL3_HUMAN	MDA_P		35965.7	41921.7	37554.3	38480.6				0				0				0
Tyrosine protein kinase transmembrane receptor ROR1 OS Homo sapiens GN ROR1 PE 1 SV 2	6.75	105880	1216.37	Q01973	9	17.29	0	ROR1_HUMAN	MDA_P		40733.7	41926.7	44628.7	42429.7				0				0				0
Plexin A2 OS Homo sapiens GN PLXNA2 PE 1 SV 4	6.02	214355	1180.21	O75051	12	8.82	0	PLXA2_HUMAN	MDA_P		48943.1	51509.1	58508.3	52986.8				0				0				0
Ephrin type A receptor 3 OS Homo sapiens GN EPHA3 PE 1 SV 2	6.31	111785	1143.46	P29320	3	3.76	0	EPHA3_HUMAN	MDA_P		4779.31	7106.18	3107.9	4997.8				0				0				0
Gamma glutamyltransferase 5 OS Homo sapiens GN GGT5 PE 1 SV 2	7.28	62774.5	1074.9	P36269	3	10.58	0	GGT5_HUMAN	MDA_P		19839.5	23304.3	22203.7	21782.5				0				0				0
Plasminogen activator inhibitor 2 OS Homo sapiens GN SERPINB2 PE 1 SV 2	5.32	46881.5	992.712	P05120	3	8.19	0	PAI2_HUMAN	MDA_P		17700	20960.3	7006.5	15222.3				0				0				0
Cysteine rich motor neuron 1 protein OS Homo sapiens GN CRIM1 PE 1 SV 1	4.91	121152	791.725	Q9NZV1	6	7.72	0	CRIM1_HUMAN	MDA_P		19837.7	23749.3	21590.3	21725.8				0				0				0
Plexin A3 OS Homo sapiens GN PLXNA3 PE 1 SV 2	6.95	211182	789.941	P51805	9	4.38	0	PLXA3_HUMAN	MDA_P		9347.83	10530.7	9278.24	9718.94				0				0				0
Butyrophilin subfamily 3 member A3 OS Homo sapiens GN BTN3A3 PE 1 SV 1	5.23	65515.3	729.261	O00478	5	10.45	0	BT3A3_HUMAN	MDA_P		13964	12798	14437.7	13733.2				0				0				0
Carboxypeptidase D OS Homo sapiens GN CPD PE 1 SV 2	5.62	154015	600.045	O75976	6	5.65	0	CBPD_HUMAN	MDA_P		17209.3	17143.7	14559.5	16304.2				0				0				0
Nectin 3 OS Homo sapiens GN PVRL3 PE 1 SV 1	5.74	61515.8	543.192	Q9NQS3	4	13.48	0	PVRL3_HUMAN	MDA_P		38242.7	18702	38621	31855.2				0				0				0
Transferrin receptor protein 1 OS Homo sapiens GN TFRC PE 1 SV 2	6.16	85327.7	45418.2	P02786	35	53.03	0	TFR1_HUMAN	0.499946	0.0114548	693417	840246	718117	750593	6001.33	7073.33	6116	6396.89	357636	383876	384257	375256	11449	10638	12253	11446.7	117.337	32.783
Integrin alpha 2 OS Homo sapiens GN ITGA2 PE 1 SV 1	4.99	130550	36548.4	P17301	40	41.07	0	ITA2_HUMAN	0.499102	0.00349353	606912	586325	550636	581291	3269	1715	1489	2157.67	292892	284188	293290	290123				0	269.407
78 kDa glucose regulated protein OS Homo sapiens GN HSPA5 PE 1 SV 2	4.87	72447.1	4301.61	P11021	11	18.96	0	GRP78_HUMAN	0.48716	0.00129505	91434.7	89224.7	97749.3	92802.9	8338.33	8055.9	3946.6	6780.28	40790	44511.3	50328.3	45209.9	7054.64	11769.7	6554.21	8459.51	13.6872	5.34427
Neutral amino acid transporter A OS Homo sapiens GN SLC1A4 PE 1 SV 1	5.83	56122.4	1410.32	P43007	3	8.83	0	SATT_HUMAN	0.484285	0.0175088	51141	44730	48203.3	48024.8				0	22896	26602.3	20274.7	23257.7				0
Integrin alpha 3 OS Homo sapiens GN ITGA3 PE 1 SV 5	6.31	117810	27738.1	P26006	28	26.93	0	ITA3_HUMAN	0.467817	0.00567985	603175	621896	566396	597156	139094	269958	206626	205226	267056	274740	296282	279359	73807.3	40167.3	83416.5	65797.1	2.90975	4.24577
Podocalyxin OS Homo sapiens GN PODXL PE 1 SV 2	5.15	59091.6	7475.85	O00592	9	22.04	0	PODXL_HUMAN	0.46038	0.00538233	180786	191314	186240	186113	4604	5737	4568	4969.67	94867.3	81129.7	81051.7	85682.9	4314	4110	4233	4219	37.4498	20.3088
Heat shock protein HSP 90 alpha OS Homo sapiens GN HSP90AA1 PE 1 SV 5	4.75	85059.1	1653.19	P07900	11	20.77	0	HS90A_HUMAN	0.457514	0.024334	11901.7	16706.6	16241.9	14950	7669.29	7362.28	15823	10284.9	6293.62	6809.34	7416.62	6839.86	7114.89	5229.02	5660.75	6001.55	1.4536	1.13968
Poly rC binding protein 2 OS Homo sapiens GN PCBP2 PE 1 SV 1	6.35	38979.4	2120.22	Q15366	5	18.9	0	PCBP2_HUMAN	0.451229	0.0160078	9148.68	7956.08	10393.5	9166.08	2008.65	2318.56	2146.86	2158.02	4396.78	3876.33	4134.89	4136	2631.64	1798.55	1767.39	2065.86	4.24745	2.00207
Eukaryotic initiation factor 4A II OS Homo sapiens GN EIF4A2 PE 1 SV 2	5.16	46630.5	1598.22	Q14240	8	27.03	0	IF4A2_HUMAN	0.43272	0.0133186	9849.81	7546.76	8200.65	8532.4				0	3966.45	3601	3508.99	3692.15				0
Zinc transporter 1 OS Homo sapiens GN SLC30A1 PE 1 SV 3	6.01	56326.4	6102.77	Q9Y6M5	12	28.99	0	ZNT1_HUMAN	0.425798	0.0118381	166606	139094	153239	152979	4255	2309		3282	64232	69499.7	61683	65138.2	1808	2658		2233	46.6116	29.1707
Multidrug resistance associated protein 1 OS Homo sapiens GN ABCC1 PE 1 SV 3	6.69	173017	4082.38	P33527	24	20.57	0	MRP1_HUMAN	0.42016	0.00249878	143016	139823	152970	145270	2426			2426	62631.3	60167.7	60310.3	61036.4	3704	3779	4856	4113	59.8803	14.8399
Frizzled 7 OS Homo sapiens GN FZD7 PE 1 SV 2	7.67	64931.9	1457.68	O75084	5	9.76	0	FZD7_HUMAN	0.414146	0.0012891	11930.8	14299.7	13738.5	13323				0	4492.58	5943.39	6117.06	5517.67				0
Plasma membrane calcium transporting ATPase 1 OS Homo sapiens GN ATP2B1 PE 1 SV 3	5.64	139725	1868.12	P20020	13	12.8	0	AT2B1_HUMAN	0.410763	0.0049576	53659	53292.7	58795.3	55249				0	21919.3	24252.3	21911	22694.2				0
Mitochondrial glutamate carrier 1 OS Homo sapiens GN SLC25A22 PE 1 SV 1	9.55	34926.5	1053.64	Q9H936	3	11.46	0	GHC1_HUMAN	0.410425	0.00999907	10028.7	10317.7	12388	10911.4				0	4607	4081	4747	4478.33				0
Neuropilin 1 OS Homo sapiens GN NRP1 PE 1 SV 3	5.49	104389	8700.7	O14786	25	43.01	0	NRP1_HUMAN	0.405845	0.0320622	152809	156714	210597	173373	4284			4284	66948.7	74305.3	69834	70362.7				0	40.47
Endothelin converting enzyme 1 OS Homo sapiens GN ECE1 PE 1 SV 2	5.51	87962.2	11127.4	P42892	23	36.1	0	ECE1_HUMAN	0.393739	0.00218331	244143	282275	279986	268801				0	96056.3	108954	112502	105837				0
Ephrin type A receptor 6 OS Homo sapiens GN EPHA6 PE 2 SV 3	6.54	117976	2492.92	Q9UF33	5	6.08	0	EPHA6_HUMAN	0.389956	0.00555418	4161.35	5630.04	4630.23	4807.21				0	1598.91	2308.05	1716.83	1874.6				0
Poly rC binding protein 1 OS Homo sapiens GN PCBP1 PE 1 SV 2	6.71	38011.1	2999.35	Q15365	10	46.63	0	PCBP1_HUMAN	0.388358	0.0103023	29377.5	23015.9	29280.2	27224.5	17953	13949.7	17503.3	16468.7	11529.7	9724.73	10464.2	10572.9	14459.3	13737.7	13970	14055.7	1.65311	0.752214
ATP synthase subunit beta mitochondrial OS Homo sapiens GN ATP5B PE 1 SV 3	5.1	56560	1035.03	P06576	5	14.74	0	ATPB_HUMAN	0.378031	0.00064427	16380.7	15709.3	14979.3	15689.8	1357.5	2351.67	2949	2219.39	6185	5967	5641.67	5931.22	4926.67	3670.67	4477.67	4358.33	7.06941	1.36089
CD151 antigen OS Homo sapiens GN CD151 PE 1 SV 3	7.3	29150.6	14250.6	P48509	5	16.6	0	CD151_HUMAN	0.367846	0.0344931	318233	411046	486687	405322	1555	1570		1562.5	153152	139768	154368	149096				0	259.406
Surfeit locus protein 4 OS Homo sapiens GN SURF4 PE 1 SV 3	7.82	30622.2	6220.73	O15260	3	11.9	0	SURF4_HUMAN	0.349874	0.00587156	58313	59806	65502.3	61207.1		2001		2001	21142	23497.3	19605	21414.8	1586			1586	30.5883	13.5024
Tubulin beta 6 chain OS Homo sapiens GN TUBB6 PE 1 SV 1	4.58	50313.5	8528.9	Q9BUF5	12	32.96	0	TBB6_HUMAN	0.349842	0.00368076	18953.9	21767.7	20844.4	20522	8355.14	7742.26	7047.21	7714.87	7215.91	7836.73	6485.69	7179.44	2461.41	2193.09	2383.48	2346	2.66005	3.0603
Nectin 2 OS Homo sapiens GN PVRL2 PE 1 SV 1	4.55	58198.3	8863.28	Q92692	12	24.72	0	PVRL2_HUMAN	0.349509	0.00120831	278402	269456	264433	270763				0	90704.3	95605.7	97593	94634.3				0
Sodium and chloride dependent taurine transporter OS Homo sapiens GN SLC6A6 PE 1 SV 2	7.2	70913.7	1208.93	P31641	3	4.68	0	SC6A6_HUMAN	0.345758	0.00150812	40994	42820	43464.3	42426.1				0	15174.5	14918	13915	14669.2				0
Sodium potassium transporting ATPase subunit beta 1 OS Homo sapiens GN ATP1B1 PE 1 SV 1	8.65	35460.5	34014.3	P05026	15	31.68	0	AT1B1_HUMAN	0.343289	0.00271911	314230	346064	336820	332372				0	118662	114535	109101	114099				0
Neuroplastin OS Homo sapiens GN NPTN PE 1 SV 2	7.98	44729.4	4139.83	Q9Y639	7	20.6	0	NPTN_HUMAN	0.33815	0.0388392	234778	224222	318211	259070				0	95717.7	89925.7	77170.7	87604.7				0
Ubiquitin 60S ribosomal protein L40 OS Homo sapiens GN UBA52 PE 1 SV 2	10.26	15013.5	35624.9	P62987	8	46.09	0	RL40_HUMAN	0.337656	0.00585312	282595	279006	255568	272389	6103	6251.33	5988.67	6114.33	88984.7	84068	102869	91973.9	7797	8676.33	7656.33	8043.22	44.5493	11.435
14 3 3 protein theta OS Homo sapiens GN YWHAQ PE 1 SV 1	4.48	28049.4	1119.6	P27348	3	14.29	0	1433T_HUMAN	0.334377	0.0263724	19572.4	26497.3	29385.1	25151.6	3325	3298.5	2569	3064.17	8369.55	7263.47	9597.34	8410.12	1992	2381.5	2336.5	2236.67	8.2083	3.76011
Lactadherin OS Homo sapiens GN MFGE8 PE 1 SV 2	8.06	43921.4	1406.96	Q08431	6	21.96	0	MFGM_HUMAN	0.323291	0.0400634	41752.7	46313.7	37438.7	41835				0	21693	6709.67	12172	13524.9				0
Sodium potassium transporting ATPase subunit beta 3 OS Homo sapiens GN ATP1B3 PE 1 SV 1	8.44	31854.8	27243.3	P54709	7	36.92	0	AT1B3_HUMAN	0.320954	0.0022234	328763	339575	309719	326019				0	108031	99766.3	106115	104637				0
Lysosome associated membrane glycoprotein 2 OS Homo sapiens GN LAMP2 PE 1 SV 2	5.23	45531.1	975.673	P13473	3	6.59	0	LAMP2_HUMAN	0.320578	0.00350243	94171.7	101692	89316.7	95060				0	29209.7	30664	31548.7	30474.1				0
Butyrophilin subfamily 2 member A1 OS Homo sapiens GN BTN2A1 PE 1 SV 3	6.05	60431	3483.34	Q7KYR7	9	23.72	0	BT2A1_HUMAN	0.307301	0.00442458	141270	121534	134339	132381				0	46694.3	41575.3	33772.7	40680.8				0
Keratin type I cuticular Ha7 OS Homo sapiens GN KRT37 PE 2 SV 3	4.71	51115.9	1948.6	O76014	3	11.14	0	KRT37_HUMAN	0.306867	0.00243575	8058.23	8988.24	8105.32	8383.93				0	2688.48	2637.72	2392.04	2572.75				0
Cell cycle control protein 50A OS Homo sapiens GN TMEM30A PE 1 SV 1	8.69	41082.9	1286	Q9NV96	5	14.96	0	CC50A_HUMAN	0.30464	0.0433831	35695.7	42589	19836	32706.9	837.5			837.5	11409.4	12240.1	6242	9963.81				0	39.053
Poliovirus receptor OS Homo sapiens GN PVR PE 1 SV 2	6.06	45815.9	14263.1	P15151	10	29.26	0	PVR_HUMAN	0.301004	0.00496344	305718	356203	320701	327541	144630	129534	71249.5	115138	97985.7	95461	102327	98591.1	112017	141061	115270	122783	2.84477	0.802973
Ectonucleotide pyrophosphatase phosphodiesterase family member 1 OS Homo sapiens GN ENPP1 PE 1 SV 2	6.73	107092	12516.9	P22413	24	38.49	0	ENPP1_HUMAN	0.290833	0.000111523	261314	251532	251937	254928				0	84336.3	68606	69481.3	74141.2				0
Sodium myo inositol cotransporter OS Homo sapiens GN SLC5A3 PE 3 SV 2	7	80549.5	1402.13	P53794	8	16.71	0	SC5A3_HUMAN	0.282441	0.0145556	73304.7	72073	58041.7	67806.4				0	18850.3	17348	21255.7	19151.3				0
Tumor necrosis factor receptor superfamily member 10A OS Homo sapiens GN TNFRSF10A PE 1 SV 3	6.63	51286.7	1519.23	O00220	4	14.1	0	TR10A_HUMAN	0.276007	0.00873992	58759.1	69707.1	53685	60717.1				0	18300	17506	14469	16758.3				0
Receptor type tyrosine protein phosphatase epsilon OS Homo sapiens GN PTPRE PE 1 SV 1	6.58	81383.2	2840.37	P23469	9	15	0	PTPRE_HUMAN	0.273344	0.000808321	36090	38459.5	37280	37276.5				0	9345.38	9899.73	11322.8	10189.3				0
Nicastrin OS Homo sapiens GN NCSTN PE 1 SV 2	5.58	79152.4	4365.04	Q92542	10	17.49	0	NICA_HUMAN	0.265459	0.0041841	160972	171214	185128	172438				0	50090.3	40643.7	46592	45775.3				0
Disintegrin and metalloproteinase domain containing protein 10 OS Homo sapiens GN ADAM10 PE 1 SV 1	7.59	86195.2	5326.12	O14672	12	19.79	0	ADA10_HUMAN	0.262432	0.0114196	140020	144819	171500	152113				0	42611.7	41808.3	35337.7	39919.2				0
CD320 antigen OS Homo sapiens GN CD320 PE 1 SV 1	4.41	30017.6	8462.83	Q9NPF0	4	14.89	0	CD320_HUMAN	0.259368	0.00254726	77147.7	82863.3	84245.7	81418.9				0	22576	21505.7	19270.7	21117.4				0
Equilibrative nucleoside transporter 1 OS Homo sapiens GN SLC29A1 PE 1 SV 3	8.27	50789.8	17522.8	Q99808	10	23.9	0	S29A1_HUMAN	0.257619	0.0250882	334012	228273	331578	297954				0	69776	77958.3	82542	76758.8				0
Myelin protein zero like protein 1 OS Homo sapiens GN MPZL1 PE 1 SV 1	8.98	29253.3	3109.34	O95297	5	22.3	0	MPZL1_HUMAN	0.244202	0.0158793	72636	70941	70181.3	71252.8				0	5841.5	27546.7	18812	17400.1				0
Phosphate carrier protein mitochondrial OS Homo sapiens GN SLC25A3 PE 1 SV 2	9.64	40551.2	3704.03	Q00325	6	24.59	0	MPCP_HUMAN	0.24004	0.00768789	74975.7	81370.3	64915.7	73753.9	2853	1970	2494.5	2439.17	18031.3	17241	17839.3	17703.9	3019		2856	2937.5	30.2373	6.02686
CD59 glycoprotein OS Homo sapiens GN CD59 PE 1 SV 1	6.03	14804.6	23784.2	P13987	4	25	0	CD59_HUMAN	0.237875	0.0332542	222438	231466	146637	200180				0	43743.5	48026	51084	47617.8				0
Lysophospholipid acyltransferase 7 OS Homo sapiens GN MBOAT7 PE 1 SV 2	9.03	53449.4	1707.33	Q96N66	4	13.35	0	MBOA7_HUMAN	0.231574	0.00203996	26183	24770.3	25577.3	25510.2				0	4807	6076.5	6839	5907.5				0
Receptor type tyrosine protein phosphatase gamma OS Homo sapiens GN PTPRG PE 1 SV 4	5.96	163144	2242.97	P23470	13	13.22	0	PTPRG_HUMAN	0.231366	0.0287563	74708.3	95138	105806	91884.2				0	25280.3	24525.7	13970.7	21258.9				0
Inactive tyrosine protein kinase 7 OS Homo sapiens GN PTK7 PE 1 SV 2	6.66	119875	20768.4	Q13308	39	50.09	0	PTK7_HUMAN	0.23127	0.0043437	309746	323624	297729	310366				0	42597.3	87703.7	85034.3	71778.4				0
Putative gamma glutamyltranspeptidase 3 OS Homo sapiens GN GGT3P PE 5 SV 2	6.72	61957.9	1260.8	A6NGU5	4	8.8	0	GGT3_HUMAN	0.223757	0.00644602	20774.3	16874	18586.7	18745				0	4056.67	4189.33	4337	4194.33				0
Complement decay accelerating factor OS Homo sapiens GN CD55 PE 1 SV 4	7.46	42426.7	13311	P08174	11	36.48	0	DAF_HUMAN	0.212487	0.00194168	251399	256364	280032	262598				0	56807.7	55210	55378.3	55798.7				0
Plexin B2 OS Homo sapiens GN PLXNB2 PE 1 SV 3	5.8	207865	7201.87	O15031	53	41.57	0	PLXB2_HUMAN	0.208951	0.000645377	187822	201271	190597	193230				0	41676.7	41668.3	37781.7	40375.6				0
Thrombomodulin OS Homo sapiens GN THBD PE 1 SV 2	4.59	63123.8	17538.7	P07204	14	49.91	0	TRBM_HUMAN	0.201305	0.00253381	201604	189909	181652	191055				0	34434	40318	40629	38460.3				0
Solute carrier family 2 facilitated glucose transporter member 1 OS Homo sapiens GN SLC2A1 PE 1 SV	8.86	54426.1	10565.4	P11166	5	8.33	0	GTR1_HUMAN	0.199831	0.000156322	407948	408994	397844	404929	4265.5	5090.5	4857	4737.67	86891.3	76971	78889.3	80917.2				0	85.4701
HLA class I histocompatibility antigen A 74 alpha chain OS Homo sapiens GN HLA A PE 1 SV 1	6	41176	33378.9	P30459	12	41.1	0	1A74_HUMAN	0.193329	0.00104933	68560.7	74245.7	73152.7	71986.3	2065			2065	14254.1	14179.2	13317.9	13917.1				0	34.8602
Plexin A1 OS Homo sapiens GN PLXNA1 PE 1 SV 3	6.47	214261	4302.41	Q9UIW2	40	27.06	0	PLXA1_HUMAN	0.189137	0.00203529	139655	148782	132067	140168			4712	4712	28565.3	25228.7	25738.7	26510.9		2811		2811	29.747	9.43112
Ephrin type B receptor 2 OS Homo sapiens GN EPHB2 PE 1 SV 5	6.11	119204	5626.72	P29323	20	23.13	0	EPHB2_HUMAN	0.185826	0.00279051	60685.8	55814.9	63456.7	59985.8	2128		2818	2473	12016	11367	10057.7	11146.9				0	24.2563
Plasma membrane calcium transporting ATPase 3 OS Homo sapiens GN ATP2B3 PE 1 SV 3	5.3	135338	994.794	Q16720	6	6.64	0	AT2B3_HUMAN	0.183643	0.00247605	46394.1	48083.4	54155.1	49544.2				0	8308.4	9289.41	9697.46	9098.43				0
HLA class I histocompatibility antigen A 2 alpha chain OS Homo sapiens GN HLA A PE 1 SV 1	6.54	41207.1	71622.9	P01892	20	63.56	0	1A02_HUMAN	0.178074	0.00279992	554294	517564	473994	515284	2226	3312	2272	2603.33	91163.1	95494.8	88618.2	91758.7				0	197.932
Membrane cofactor protein OS Homo sapiens GN CD46 PE 1 SV 3	6.33	44773.8	2195.2	P15529	4	9.69	0	MCP_HUMAN	0.177563	0.00832881	40441.3	45387.7	36599	40809.3				0	5354	7413.67	8971	7246.22				0
Transmembrane protein 206 OS Homo sapiens GN TMEM206 PE 1 SV 1	9.13	40328.3	1334.13	Q9H813	3	9.71	0	TM206_HUMAN	0.176267		22688.3	32365.5	20241	25098.3				0	4424			4424				0
Plasma membrane calcium transporting ATPase 4 OS Homo sapiens GN ATP2B4 PE 1 SV 2	6.16	139118	2176.99	P23634	13	12.17	0	AT2B4_HUMAN	0.170564	0.0146359	41096.7	53528	45828.3	46817.7	3250	5081.5		4165.75	9778.67	5904.28	8273.33	7985.43	8449	8912	10717	9359.33	11.2387	0.853205
Putative elongation factor 1 alpha like 3 OS Homo sapiens GN EEF1A1P5 PE 5 SV 1	9.41	50527.3	16279.4	Q5VTE0	15	51.08	0	EF1A3_HUMAN	0.168376	0.0104098	202470	255515	204655	220880	36878.7	35288.3	33582.3	35249.8	40052.5	34151.9	37368.6	37191	7700.17	10508.4	7943.64	8717.41	6.26614	4.26629
Very long chain enoyl CoA reductase OS Homo sapiens GN TECR PE 1 SV 1	9.66	36433.6	2311.27	Q9NZ01	6	16.88	0	TECR_HUMAN	0.163946	0.00185419	78273.7	76233.3	78197.3	77568.1				0	7847	13790	16514	12717				0
Calcium release activated calcium channel protein 1 OS Homo sapiens GN ORAI1 PE 1 SV 2	8.47	32839.6	4600.84	Q96D31	2	8.31	0	CRCM1_HUMAN	0.161835	0.00397706	114530	113210	132023	119921				0	19641	19760.5	18821	19407.5				0
Major prion protein OS Homo sapiens GN PRNP PE 1 SV 1	9.2	27889.4	8213.14	P04156	2	7.91	0	PRIO_HUMAN	0.160021	0.00225808	192522	198544	215440	202168				0	26393.5	40513	30147	32351.2				0
Endothelial protein C receptor OS Homo sapiens GN PROCR PE 1 SV 1	6.78	27013.6	19043.6	Q9UNN8	5	26.05	0	EPCR_HUMAN	0.156647	0.00347519	243844	292546	292487	276292				0	36907.3	54182.5	38751.3	43280.4				0
HLA class I histocompatibility antigen Cw 17 alpha chain OS Homo sapiens GN HLA C PE 1 SV 1	6.34	41637.5	20599.9	Q95604	9	36.56	0	1C17_HUMAN	0.152289	0.00462905	49856.2	60579	62519.1	57651.4				0	7623.47	8973.37	9742.13	8779.66				0
Interleukin 6 receptor subunit beta OS Homo sapiens GN IL6ST PE 1 SV 2	5.54	104563	1163.07	P40189	10	16.01	0	IL6RB_HUMAN	0.147589	0.0232709	43323.7	43532.7	61735.3	49530.6				0	7732	7794.5	6404	7310.17				0
Discoidin CUB and LCCL domain containing protein 2 OS Homo sapiens GN DCBLD2 PE 1 SV 1	6.78	85947.2	10028.2	Q96PD2	14	27.87	0	DCBD2_HUMAN	0.143038	0.00164358	169813	172460	154938	165737				0	23258.3	23507	24354.7	23706.7				0
Claudin domain containing protein 1 OS Homo sapiens GN CLDND1 PE 1 SV 1	5.43	29287.5	3872.35	Q9NY35	2	9.09	0	CLDN1_HUMAN	0.141888	0.000605985	61481.5	60307	64478	62088.8				0	6275	9534	10620	8809.67				0
CD44 antigen OS Homo sapiens GN CD44 PE 1 SV 3	4.98	82051	14881.8	P16070	11	16.31	0	CD44_HUMAN	0.139469	0.00241327	591016	556797	515894	554569	4495.67	2729.5	1795	3006.72	76112.3	74123.7	81799.3	77345.1	2142	1711		1926.5	184.443	40.148
Receptor type tyrosine protein phosphatase eta OS Homo sapiens GN PTPRJ PE 1 SV 3	5.24	147139	5766.48	Q12913	17	18.92	0	PTPRJ_HUMAN	0.137297	3.40881e-05	166820	165019	164471	165437				0	22503.7	22670.7	22967.7	22714				0
Reticulon 4 OS Homo sapiens GN RTN4 PE 1 SV 2	4.22	130331	1328.75	Q9NQC3	6	10.82	0	RTN4_HUMAN	0.133772	0.00482127	60008	66261.7	53352.3	59874	1171			1171	7312.33	8594	8122	8009.44				0	51.1307
Hepatocyte growth factor receptor OS Homo sapiens GN MET PE 1 SV 4	6.96	157880	1486.82	P08581	16	15.68	0	MET_HUMAN	0.133243	0.00110705	52759.3	58015	58820.3	56531.6	7549	5852	7092	6831	6028.67	5850	10718.7	7532.44	6734	5706	6641	6360.33	8.27574	1.18428
Integrin alpha 5 OS Homo sapiens GN ITGA5 PE 1 SV 2	5.39	115677	17862.8	P08648	20	30.03	0	ITA5_HUMAN	0.128363	0.000211312	416536	387761	418975	407757				0	54266.7	42470	60285.7	52340.8				0
Intercellular adhesion molecule 1 OS Homo sapiens GN ICAM1 PE 1 SV 2	7.92	58623.7	29589.3	P05362	20	41.35	0	ICAM1_HUMAN	0.125113	0.00040225	448326	429209	423314	433616	2160		3169	2664.5	53739	57532.7	51481	54250.9				0	162.738
ADP ATP translocase 1 OS Homo sapiens GN SLC25A4 PE 1 SV 4	10.07	33292.7	3211.93	P12235	8	23.83	0	ADT1_HUMAN	0.124834	0.00065299	13535.6	12575.2	12495.4	12868.7				0	1838.59	1203.24	1777.52	1606.45	7611.15	8748.03	8361.72	8240.3		0.194951
Transmembrane protein 33 OS Homo sapiens GN TMEM33 PE 1 SV 2	9.88	28320.4	5099.89	P57088	4	16.19	0	TMM33_HUMAN	0.12245	0.0023449	52855.7	60116	54979.7	55983.8		2988		2988	3015	7262	10288.7	6855.22		1565	1444	1504.5	18.7362	4.55648
Frizzled 2 OS Homo sapiens GN FZD2 PE 2 SV 1	7.99	64808.9	3406.7	Q14332	8	17.88	0	FZD2_HUMAN	0.115855	0.00295225	99243.5	114406	112311	108654				0	13526.7	11833	12404.6	12588.1				0
Tumor necrosis factor receptor superfamily member 10B OS Homo sapiens GN TNFRSF10B PE 1 SV 2	5.24	48904.9	6386.14	O14763	9	27.5	0	TR10B_HUMAN	0.104179	0.0042244	121924	103657	112584	112721				0	7865.33	7904.33	19460	11743.2				0
Nicotinamide phosphoribosyltransferase OS Homo sapiens GN NAMPT PE 1 SV 1	6.74	55806.3	1068.96	P43490	2	8.35	0	NAMPT_HUMAN	0.102444	0.0220557	25282	22867	26328.5	24825.8	10952	6699	7827	8492.67	3004.5	2082		2543.25	1583		1691	1637	2.92321	1.5536
C type mannose receptor 2 OS Homo sapiens GN MRC2 PE 1 SV 2	5.45	169868	1122.63	Q9UBG0	11	9.8	0	MRC2_HUMAN	0.0900216	0.0209602	76504	51455.7	83828.3	70596				0	6479	5689	6897.5	6355.17				0
Low density lipoprotein receptor OS Homo sapiens GN LDLR PE 1 SV 1	4.68	98968.9	5245.69	P01130	19	33.26	0	LDLR_HUMAN	0.0790214	0.00171483	138511	124651	126542	129901	5749			5749	9650	12789	8356	10265	1879			1879	22.5955	5.46301
Ephrin type A receptor 2 OS Homo sapiens GN EPHA2 PE 1 SV 2	5.8	109749	13043.2	P29317	36	49.9	0	EPHA2_HUMAN	0.0773804	0.00297084	237766	250939	210202	232969				0	18122	18422.7	17537	18027.2				0
Integrin beta 4 OS Homo sapiens GN ITGB4 PE 1 SV 5	5.67	205874	10117.9	P16144	51	37.65	0	ITB4_HUMAN	0.0763117	0.00029087	219082	210437	208588	212702				0	15930	16845	15920	16231.7				0
CD97 antigen OS Homo sapiens GN CD97 PE 1 SV 4	6.47	94663.7	25723.5	P48960	21	36.29	0	CD97_HUMAN	0.0754684	0.00942193	533917	702868	531089	589291	1153			1153	36563.3	51731.3	45124	44472.9				0	511.094
Lysosome associated membrane glycoprotein 1 OS Homo sapiens GN LAMP1 PE 1 SV 3	8.84	45395.7	10015.7	P11279	5	11.75	0	LAMP1_HUMAN	0.0718802	0.000470849	129180	131948	138889	133339				0	9401.33	9334.67	10017.3	9584.44				0
Multidrug resistance associated protein 4 OS Homo sapiens GN ABCC4 PE 1 SV 3	8.14	150439	2471.89	O15439	19	17.58	0	MRP4_HUMAN	0.0696499	0.0044288	79435.4	77325.3	64774.3	73845				0	4433.04	5998.42	4998.42	5143.3				0
Macrophage colony stimulating factor 1 OS Homo sapiens GN CSF1 PE 1 SV 2	4.99	60863.9	1665.39	P09603	5	13.9	0	CSF1_HUMAN	0.0541977		28907.7	33822.7	27827	30185.8				0		1636		1636				0
Tetraspanin 14 OS Homo sapiens GN TSPAN14 PE 1 SV 1	6.44	31375.2	3978.58	Q8NG11	7	30	0	TSN14_HUMAN	0.0509743	0.0123644	67021.3	67209	82408.3	72212.9				0	2355	5007		3681				0
Galectin 1 OS Homo sapiens GN LGALS1 PE 1 SV 2	5.14	15057.9	31204.6	P09382	6	45.19	0	LEG1_HUMAN	0.0503667		160348	154677	154570	156532	1677			1677			7884	7884				0	93.3404
Anthrax toxin receptor 1 OS Homo sapiens GN ANTXR1 PE 1 SV 2	7.43	63473.4	3153.84	Q9H6X2	5	9.75	0	ANTR1_HUMAN	0.0482106		45714.1	43836.6	41125.9	43558.9				0		2100		2100				0
Receptor type tyrosine protein phosphatase mu OS Homo sapiens GN PTPRM PE 1 SV 2	6.19	165451	4999.22	P28827	20	16.87	0	PTPRM_HUMAN	0.0482041	0.000831889	130088	142205	136424	136239				0	7590.47	7098.46	5012.91	6567.28				0
Monocarboxylate transporter 4 OS Homo sapiens GN SLC16A3 PE 1 SV 1	7.89	50096.8	1489.65	O15427	4	12.26	0	MOT4_HUMAN	0.0403045	0.00655438	52244.7	59087.7	67382	59571.4	1786	1725	1632	1714.33	2886	2386	1931	2401				0	34.749
HLA class I histocompatibility antigen B 40 alpha chain OS Homo sapiens GN HLA B PE 1 SV 1	6.08	40847.4	36304.3	Q04826	12	43.92	0	1B40_HUMAN	0.0401101	0.00412763	313400	386486	358259	352715				0	15649.7	14140.7	12652	14147.4				0
5 nucleotidase OS Homo sapiens GN NT5E PE 1 SV 1	6.6	63938.1	3740.88	P21589	11	28.4	0	5NTD_HUMAN	0.039277		67050.7	65343.7	74215.3	68869.9				0	2705			2705				0
Matrix metalloproteinase 14 OS Homo sapiens GN MMP14 PE 1 SV 3	7.68	66236.2	12117.8	P50281	16	28.87	0	MMP14_HUMAN	0.0287647	0.00324887	190784	227255	223372	213803		4330	3419	3874.5	6758	5880	5812	6150	2318		2407	2362.5	55.1822	2.60317
Integrin alpha 6 OS Homo sapiens GN ITGA6 PE 1 SV 5	6.18	127803	22535.1	P23229	34	35.04	0	ITA6_HUMAN	0.0279548	0.00382668	415121	435111	353021	401084	1529			1529	11488.7	11956.3	10191.7	11212.2				0	262.318
CD82 antigen OS Homo sapiens GN CD82 PE 1 SV 1	4.98	30252.9	6792.11	P27701	4	21.72	0	CD82_HUMAN	0.0269807		95246	100074	89884.7	95068.1				0			2565	2565				0
Volume regulated anion channel subunit LRRC8C OS Homo sapiens GN LRRC8C PE 1 SV 2	7.4	93419.2	4288.01	Q8TDW0	15	22.42	0	LRC8C_HUMAN	0.0180513	0.000679659	67038	62621.3	66337.7	65332.3				0	532.481	1706.01	1299.51	1179.33				0
Vimentin OS Homo sapiens GN VIM PE 1 SV 4	4.86	53708.8	6684.35	P08670	21	56.22	0	VIME_HUMAN	0.0172226	0.00219833	77479.7	86918.7	88784	84394.1	72764	90807.7	55027.7	72866.4	2311.71	546.898	1501.84	1453.48				0	1.1582
Beta 2 microglobulin OS Homo sapiens GN B2M PE 1 SV 1	6.07	13828.6	8766.79	P61769	2	26.89	0	B2MG_HUMAN	0.0146942	0.0155835	139086	146137	143108	142777				0	2013	2183		2098				0
Epidermal growth factor receptor OS Homo sapiens GN EGFR PE 1 SV 2	6.23	137699	26332.4	P00533	34	35.87	0	EGFR_HUMAN	0.0139606	0.000842435	450415	407958	439043	432472	2290			2290	5762	5166.67	7184	6037.56				0	188.852
Tyrosine protein kinase receptor UFO OS Homo sapiens GN AXL PE 1 SV 3	5.12	99590.5	12073.5	P30530	22	31.77	0	UFO_HUMAN	0.0102518		195855	176484	194489	188943				0		1937		1937				0
Endothelial cell selective adhesion molecule OS Homo sapiens GN ESAM PE 1 SV 1	9.63	41461.5	13562.7	Q96AP7	9	39.74	0	ESAM_HUMAN	0.00963318		273331	232860	221606	242599				0	2337			2337				0
Urokinase plasminogen activator surface receptor OS Homo sapiens GN PLAUR PE 1 SV 1	6.19	38631.8	14649.4	Q03405	10	49.85	0	UPAR_HUMAN	0.00739274		196711	296566	214851	236042	1778		1687	1732.5			1745	1745				0	136.244
ADP ATP translocase 2 OS Homo sapiens GN SLC25A5 PE 1 SV 7	9.99	33080.4	4814.53	P05141	10	31.88	0	ADT2_HUMAN	0		60258.1	54283.9	58335.1	57625.7	13200	15919.7	15339.3	14819.7				0	20514.4	20284.6	21311.2	20703.4	3.88846	0
Keratin type II cytoskeletal 1b OS Homo sapiens GN KRT77 PE 2 SV 3	5.63	62186.6	1915.1	Q7Z794	3	5.02	0	K2C1B_HUMAN	0		2726.48	3196.89	2942.59	2955.32				0				0	2642.41	2661.71	2615.56	2639.89		0
60S ribosomal protein L7 OS Homo sapiens GN RPL7 PE 1 SV 1	11.07	29282.9	803.918	P18124	2	13.71	0	RL7_HUMAN	0		19354	17728		18541	13252	11986	12909.5	12715.8				0	16097	10287.5	9181	11855.2	1.4581	0
Cadherin 1 OS Homo sapiens GN CDH1 PE 1 SV 3	4.38	97912.5	7268.73	P12830	11	16.44	0	CADH1_HUMAN	MCF7_P					0				0	194767	226956	210555	210759				0
CD99 antigen OS Homo sapiens GN CD99 PE 1 SV 1	4.38	18904.9	6320.22	P14209	3	15.14	0	CD99_HUMAN	MCF7_P					0				0	92616	97380.7	73071.7	87689.4				0
Dehydrogenase reductase SDR family member 2 mitochondrial OS Homo sapiens GN DHRS2 PE 1 SV 4	9.23	30325.8	5591.12	Q13268	8	31.43	0	DHRS2_HUMAN	MCF7_P					0				0	70053	65350.3	76191.7	70531.7				0
Keratin type II cytoskeletal 4 OS Homo sapiens GN KRT4 PE 1 SV 4	6.22	57684.5	4583.34	P19013	7	12.73	0	K2C4_HUMAN	MCF7_P					0				0	1620.38	762.744	990.203	1124.44	3903.27	3653.93	3347.36	3634.85		0.30935
Ly6 PLAUR domain containing protein 3 OS Homo sapiens GN LYPD3 PE 1 SV 2	7.62	37054.3	4074.2	O95274	3	14.16	0	LYPD3_HUMAN	MCF7_P					0				0	91262.7	79485.7	72565	81104.4				0
ADP ATP translocase 4 OS Homo sapiens GN SLC25A31 PE 2 SV 1	10.24	35307.1	3485.04	Q9H0C2	4	11.75	0	ADT4_HUMAN	MCF7_P					0				0	2263.44	760.962	1751.36	1591.92				0
Ectonucleoside triphosphate diphosphohydrolase 2 OS Homo sapiens GN ENTPD2 PE 1 SV 1	8.21	54292.9	2942.99	Q9Y5L3	5	14.55	0	ENTP2_HUMAN	MCF7_P					0				0	34449.3	38325	34706.7	35827				0
Heat shock 70 kDa protein 6 OS Homo sapiens GN HSPA6 PE 1 SV 2	5.73	71484.5	2732.27	P17066	4	7.31	0	HSP76_HUMAN	MCF7_P					0	11440.2	13649	11661.3	12250.2	82883.4	83172.4	64295	76783.6	16536.5	18847.2	15682.6	17022.1	0	4.51082
ICOS ligand OS Homo sapiens GN ICOSLG PE 1 SV 2	4.99	33862.1	2570.74	O75144	2	6.62	0	ICOSL_HUMAN	MCF7_P					0				0	83082.5	92474.5	90227	88594.7				0
Ephrin type B receptor 3 OS Homo sapiens GN EPHB3 PE 1 SV 2	5.89	111927	2391.55	P54753	9	12.02	0	EPHB3_HUMAN	MCF7_P					0				0	12876.9	12165.1	14505.3	13182.4				0
Receptor type tyrosine protein phosphatase delta OS Homo sapiens GN PTPRD PE 1 SV 2	6.12	215787	2340.42	P23468	8	5.65	0	PTPRD_HUMAN	MCF7_P					0		10999		10999	7841.82	9646.63	9670.92	9053.12			6890	6890	0	1.31395
Cell adhesion molecule 1 OS Homo sapiens GN CADM1 PE 1 SV 2	4.76	48965.4	1751.14	Q9BY67	5	19.46	0	CADM1_HUMAN	MCF7_P					0				0	75899.3	77520.7	76511	76643.7				0
Calcineurin B homologous protein 1 OS Homo sapiens GN CHP1 PE 1 SV 3	4.79	22456.2	1745.21	Q99653	2	14.36	0	CHP1_HUMAN	MCF7_P					0				0	15168.5	10300	15407	13625.2				0
Single Ig IL 1 related receptor OS Homo sapiens GN SIGIRR PE 1 SV 3	6	46249.5	1442.03	Q6IA17	6	19.02	0	SIGIR_HUMAN	MCF7_P					0				0	18239.7	17741	15864	17281.6				0
Nectin 4 OS Homo sapiens GN PVRL4 PE 1 SV 1	5.08	55967.6	1293.88	Q96NY8	7	20.59	0	PVRL4_HUMAN	MCF7_P					0				0	20740	19352.7	23948	21346.9				0
Tubulin alpha chain like 3 OS Homo sapiens GN TUBAL3 PE 1 SV 2	5.62	50707.2	1273.3	A6NHL2	4	10.99	0	TBAL3_HUMAN	MCF7_P					0				0	2344.8	2228.37	2058.57	2210.58	958.941	878.861	1585.52	1141.11		1.93722
Tubulin beta 1 chain OS Homo sapiens GN TUBB1 PE 1 SV 1	4.88	50897.3	1253.69	Q9H4B7	6	15.08	0	TBB1_HUMAN	MCF7_P					0	3411.05	1499.11	839.812	1916.66	3536.58	1200.03	910.299	1882.3	1977.39	2028.79	637.29	1547.82	0	1.2161
Sushi domain containing protein 2 OS Homo sapiens GN SUSD2 PE 1 SV 1	5.81	91804.6	1178.54	Q9UGT4	6	17.27	0	SUSD2_HUMAN	MCF7_P					0				0	41831.3	44770.7	36989	41197				0
Ephrin type A receptor 5 OS Homo sapiens GN EPHA5 PE 1 SV 3	6.5	116799	1178.28	P54756	5	5.3	0	EPHA5_HUMAN	MCF7_P					0				0	1710.73	1671.86	1604.41	1662.33				0
Actin gamma enteric smooth muscle OS Homo sapiens GN ACTG2 PE 1 SV 1	5.16	42276.2	1168.61	P63267	5	15.69	0	ACTH_HUMAN	MCF7_P					0				0	40217.2	32057.8	30692.3	34322.4	2102.93	1835.03	878.784	1605.58		21.377
Ephrin type A receptor 1 OS Homo sapiens GN EPHA1 PE 1 SV 4	6.19	109781	1034.68	P21709	6	8.5	0	EPHA1_HUMAN	MCF7_P					0				0	41811.7	40196.7	43207.3	41738.6				0
Neurogenic locus notch homolog protein 3 OS Homo sapiens GN NOTCH3 PE 1 SV 2	5.03	256805	960.404	Q9UM47	19	12.32	0	NOTC3_HUMAN	MCF7_P					0				0	33718.7	41601.7	37698.3	37672.9				0
Protocadherin 17 OS Homo sapiens GN PCDH17 PE 2 SV 2	4.85	127484	954.849	O14917	12	16.22	0	PCD17_HUMAN	MCF7_P					0				0	33859.3	29996	33131	32328.8				0
Serine beta lactamase like protein LACTB mitochondrial OS Homo sapiens GN LACTB PE 1 SV 2	8.64	61149.9	923.412	P83111	2	5.85	0	LACTB_HUMAN	MCF7_P					0				0	59184	53260	53391.5	55278.5				0
Immunoglobulin superfamily member 1 OS Homo sapiens GN IGSF1 PE 1 SV 3	5.53	150875	847.279	Q8N6C5	6	4.94	0	IGSF1_HUMAN	MCF7_P					0				0	57476.7	51074.3	47613.3	52054.8				0
Keratin type II cytoskeletal 78 OS Homo sapiens GN KRT78 PE 2 SV 2	5.68	57664.3	813.909	Q8N1N4	3	8.27	0	K2C78_HUMAN	MCF7_P					0				0	1962.79	632.704	1396.16	1330.55				0
Seizure 6 like protein 2 OS Homo sapiens GN SEZ6L2 PE 1 SV 2	4.62	99099.9	757.541	Q6UXD5	4	4.84	0	SE6L2_HUMAN	MCF7_P					0				0	20436.7	15939	16160.3	17512				0
Cadherin 3 OS Homo sapiens GN CDH3 PE 1 SV 2	4.41	91931.8	723.765	P22223	3	7.48	0	CADH3_HUMAN	MCF7_P					0				0	24999.3	22914	20330.7	22748				0
Prominin 2 OS Homo sapiens GN PROM2 PE 1 SV 1	5.74	93137.8	716.057	Q8N271	7	10.91	0	PROM2_HUMAN	MCF7_P					0				0	21556.3	21889	17277.7	20241				0
Cell cycle control protein 50B OS Homo sapiens GN TMEM30B PE 1 SV 1	7.83	39397.5	687.748	Q3MIR4	2	13.39	0	CC50B_HUMAN	MCF7_P					0	837.5			837.5	18404.1	18255.4		18329.8				0	0
Sodium and chloride dependent neutral and basic amino acid transporter B 0 OS Homo sapiens GN SLC	8.12	73293.5	678.364	Q9UN76	2	5.14	0	S6A14_HUMAN	MCF7_P					0				0	50264	44455	37051.5	43923.5				0
Serine threonine protein phosphatase PGAM5 mitochondrial OS Homo sapiens GN PGAM5 PE 1 SV 2	8.89	32232.6	612.097	Q96HS1	2	6.57	0	PGAM5_HUMAN	MCF7_P					0			1230	1230	13762.5	14180	16835	14925.8	1859			1859	0	8.02896
Killer cell lectin like receptor subfamily G member 2 OS Homo sapiens GN KLRG2 PE 1 SV 3	5.53	43534.9	540.621	A4D1S0	3	9.05	0	KLRG2_HUMAN	MCF7_P					0				0	13902.3	15175	11742.7	13606.7				0
Heterogeneous nuclear ribonucleoprotein K OS Homo sapiens GN HNRNPK PE 1 SV 1	5.22	51261.5	515.253	P61978	3	7.78	0	HNRPK_HUMAN	MCF7_P					0	2606.5	3635.5	3879.5	3373.83	7594	7659.5	6479.5	7244.33	6980	8888.33	10364	8744.11	0	0.828481
Cadherin EGF LAG seven pass G type receptor 1 OS Homo sapiens GN CELSR1 PE 1 SV 1	5.51	334562	502.595	Q9NYQ6	8	2.82	0	CELR1_HUMAN	MCF7_P					0				0	17844.1	19296.9	18225.8	18455.6				0
mRNA export factor OS Homo sapiens GN RAE1 PE 1 SV 1	7.71	41595.5	498.86	P78406	2	8.42	0	RAE1L_HUMAN	MCF7_P					0	9824	8906.5	7561	8763.83	5553	5153	4236	4980.67		3955		3955	0	1.25933
Heterogeneous nuclear ribonucleoprotein H2 OS Homo sapiens GN HNRNPH2 PE 1 SV 1	5.85	49548.8	316.616	P55795	3	8.02	0	HNRH2_HUMAN	MCF7_P					0	4366	4960	4987	4771	6616	4174	3913	4901	11342	6801.5	11329	9824.17	0	0.498872
Suppressor of tumorigenicity 14 protein OS Homo sapiens GN ST14 PE 1 SV 2	6.09	97050.9	5958.22	Q9Y5Y6	15	27.84	0	ST14_HUMAN	94.2885		1599			1599				0	166870	146095	139337	150767				0
Neuronal cell adhesion molecule OS Homo sapiens GN NRCAM PE 1 SV 3	5.32	144745	1700.64	Q92823	16	18.48	0	NRCAM_HUMAN	47.8595	0.00600697	2014	1514	2216	1914.67				0	77852.3	96815.7	100237	91635				0
Vasorin OS Homo sapiens GN VASN PE 1 SV 1	7.09	72796.2	11063.7	Q6EMK4	10	23.63	0	VASN_HUMAN	44.2469	0.00585402	5563.67	5721	4773.67	5352.78				0	206793	268548	235190	236844				0
Keratin type I cytoskeletal 19 OS Homo sapiens GN KRT19 PE 1 SV 4	4.86	44106.1	38709.2	P08727	30	75.5	0	K1C19_HUMAN	30.1683	0.00119279	10803.3	11138.7	10734.7	10892.2	20662.9	23533.9	19558.4	21251.7	315930	319545	350326	328600	173536	188855	147383	169925	0.512534	1.9338
FRAS1 related extracellular matrix protein 2 OS Homo sapiens GN FREM2 PE 1 SV 2	4.71	352811	2780.23	Q5SZK8	39	16.35	0	FREM2_HUMAN	29.7104	0.00836266	2402		3529	2965.5				0	85061.3	90868.3	88389	88106.2				0
Neural cell adhesion molecule 2 OS Homo sapiens GN NCAM2 PE 1 SV 2	5.29	93844.8	6077.15	O15394	11	17.32	0	NCAM2_HUMAN	28.3515	0.000548079	5961	3937	2321	4073				0	122002	110950	113475	115476				0
Receptor tyrosine protein kinase erbB 3 OS Homo sapiens GN ERBB3 PE 1 SV 1	6.09	151520	1539.59	P21860	11	13.64	0	ERBB3_HUMAN	25.3465	0.00134945	3883.67	4055.33	3766	3901.67				0	103134	101714	91832.3	98893.4				0
Sequestosome 1 OS Homo sapiens GN SQSTM1 PE 1 SV 1	4.93	48485.6	1598.02	Q13501	6	29.55	0	SQSTM_HUMAN	25.054	0.0403266	1507	2588		2047.5				0	53569.3	48439.7	51885	51298				0
GDNF family receptor alpha 1 OS Homo sapiens GN GFRA1 PE 2 SV 2	7.79	53223.8	11261.5	P56159	7	14.41	0	GFRA1_HUMAN	22.3354	0.00436452		6368	7902	7135				0	168307	155137	154645	159363				0
Carbonic anhydrase 12 OS Homo sapiens GN CA12 PE 1 SV 1	6.79	39736.1	13292	O43570	7	30.79	0	CAH12_HUMAN	22.1477	0.00642942	7811	11499.5	9835	9715.17				0	246088	196793	202624	215168				0
Epithelial cell adhesion molecule OS Homo sapiens GN EPCAM PE 1 SV 2	7.34	35616.7	8683.31	P16422	9	36.94	0	EPCAM_HUMAN	18.7854	0.000349412	9058	6526.67	3673	6419.22				0	123527	116857	121379	120588				0
Immunoglobulin superfamily member 3 OS Homo sapiens GN IGSF3 PE 2 SV 3	5.67	136337	33543	O75054	42	49.41	0	IGSF3_HUMAN	17.2714	0.000278938	27708.3	31246	27376.3	28776.9	1799			1799	511567	490907	488577	497017	17764.3	7184	3238.5	9395.61	15.996	52.8988
Kunitz type protease inhibitor 1 OS Homo sapiens GN SPINT1 PE 1 SV 2	5.85	60165.9	2747.33	O43278	7	13.8	0	SPIT1_HUMAN	16.8676	0.00807072	5333	8442	6381	6718.67				0	103087	104655	132241	113328				0
Keratin type I cytoskeletal 18 OS Homo sapiens GN KRT18 PE 1 SV 2	5.17	48057.9	36426.3	P05783	26	66.51	0	K1C18_HUMAN	16.3383	0.00447969	20803.1	24850.6	21008.3	22220.7	16951.6	19548.4	18669.3	18389.8	406482	335320	347343	363048	256878	254134	252466	254493	1.20832	1.42656
Nephronectin OS Homo sapiens GN NPNT PE 2 SV 3	8.22	64074	3840.97	Q6UXI9	11	25.66	0	NPNT_HUMAN	15.3767				4060	4060				0	60149.7	57805.3	69332.7	62429.2				0
Epithelial discoidin domain containing receptor 1 OS Homo sapiens GN DDR1 PE 1 SV 1	6.37	102097	3101.96	Q08345	13	16.43	0	DDR1_HUMAN	13.5502	0.00381061	5703.5	5071	5983.5	5586				0	81514	77989.3	67571	75691.4				0
Neurogenic locus notch homolog protein 2 OS Homo sapiens GN NOTCH2 PE 1 SV 3	4.79	279263	2063.76	Q04721	20	11.66	0	NOTC2_HUMAN	13.5146	0.00166849	13274.7	11444.3	11655	12124.7				0	168800	171519	151260	163860				0
Syndecan 1 OS Homo sapiens GN SDC1 PE 1 SV 3	4.34	32575.7	25546.5	P18827	5	17.42	0	SDC1_HUMAN	12.5287	0.0014603	27985	28403.7	25475.7	27288.1				0	335847	366382	323428	341886				0
Keratin type II cytoskeletal 8 OS Homo sapiens GN KRT8 PE 1 SV 7	5.34	53704.4	66681.2	P05787	33	66.25	0	K2C8_HUMAN	11.5559	0.00114713	39863.7	41386.7	35784.7	39011.7	28428.7	28148.7	26146.3	27574.6	427874	452434	472135	450814	464541	415385	418101	432676	1.41477	1.04192
Keratin type I cytoskeletal 15 OS Homo sapiens GN KRT15 PE 1 SV 3	4.51	49439.9	7541.53	P19012	11	25.88	0	K1C15_HUMAN	11.3407	0.000981964	4006.08	2791.96	1710.45	2836.16	6396.53	6701.59	5643.54	6247.22	32141.8	33929	30421.1	32164	8687.07	13497	11694.7	11292.9	0.453988	2.84815
Sodium hydrogen exchanger 1 OS Homo sapiens GN SLC9A1 PE 1 SV 2	6.77	91276.4	3170.02	P19634	8	15.21	0	SL9A1_HUMAN	11.2217	0.00341702	12956	9551	14103	12203.3				0	130156	127210	153460	136942				0
Heat shock protein beta 1 OS Homo sapiens GN HSPB1 PE 1 SV 2	5.96	22839.6	3058.94	P04792	8	52.2	0	HSPB1_HUMAN	10.2497	0.0481752	4196	4177		4186.5	3177	2813	3679	3223	38639.3	44271.7	45819.7	42910.2	41005	31651	38253.7	36969.9	1.29895	1.16068
Fatty acid synthase OS Homo sapiens GN FASN PE 1 SV 3	5.98	276050	1222.09	P49327	22	15.49	0	FAS_HUMAN	9.73724	0.00309494	10022.7	7131.67	6028.67	7727.67	2063	1638.67	2044.5	1915.39	75418.7	69454.7	80865	75246.1	9915.33	13756.7	15590.7	13087.6	4.03452	5.74944
Neural cell adhesion molecule L1 OS Homo sapiens GN L1CAM PE 1 SV 2	5.79	140972	10251.2	P32004	27	27.84	0	L1CAM_HUMAN	9.15432	0.000954231	43430.3	48072	48658.7	46720.3		6201		6201	426543	448288	408247	427693	2721		2324	2522.5	7.53432	169.551
Canalicular multispecific organic anion transporter 2 OS Homo sapiens GN ABCC3 PE 1 SV 3	6.78	170769	517.965	O15438	8	5.83	0	MRP3_HUMAN	9.05268	0.00773472	2354.57	2249.66	2275.62	2293.29				0	18118.1	20479.7	23683.3	20760.4				0
Elongation factor 1 alpha 2 OS Homo sapiens GN EEF1A2 PE 1 SV 1	9.35	50812.4	1947.78	Q05639	6	15.98	0	EF1A2_HUMAN	8.89439	0.000800432	2860.11	2990.3	2979.79	2943.4				0	27083.8	24980	26475.5	26179.7	5005.49	5809.95	5108.03	5307.82		4.93229
Ephrin type A receptor 8 OS Homo sapiens GN EPHA8 PE 1 SV 2	7.93	112771	1150.71	P29322	4	5.57	0	EPHA8_HUMAN	8.47557	0.000864296	1919.24	2157.93	1865.94	1981.04				0	17579.4	16704.8	16087.1	16790.4				0
Uncharacterized family 31 glucosidase KIAA1161 OS Homo sapiens GN KIAA1161 PE 1 SV 2	8.44	81485.9	874.428	Q6NSJ0	6	11.76	0	K1161_HUMAN	6.76284	0.0149996	6927.33	6029.5	6173.33	6376.72				0	40675.3	36833.7	51865.3	43124.8				0
Piezo type mechanosensitive ion channel component 1 OS Homo sapiens GN PIEZO1 PE 1 SV 4	7.17	290041	1471.46	Q92508	17	9.6	0	PIEZ1_HUMAN	5.81881	0.000884698	14636	11476	19640.7	15250.9				0	85157.7	83669.7	97398.7	88742				0
Cationic amino acid transporter 2 OS Homo sapiens GN SLC7A2 PE 1 SV 2	7.01	72471.5	1665.78	P52569	7	12.31	0	CTR2_HUMAN	4.97593	0.000365905	6334.88	7009.86	11791.4	8378.71				0	38472.3	41337.7	45265.7	41691.9				0
Guanine nucleotide binding protein G I G S G T subunit beta 2 OS Homo sapiens GN GNB2 PE 1 SV 3	5.54	38072.5	603.661	P62879	2	10.88	0	GBB2_HUMAN	4.65036	0.0268246	3831	9031.5	4418	5760.17				0	22332	25639.5	32389	26786.8		2183		2183		12.2707
Prostaglandin F2 receptor negative regulator OS Homo sapiens GN PTGFRN PE 1 SV 2	6.15	99526	18350.8	Q9P2B2	28	34.13	0	FPRP_HUMAN	4.58157	0.00333661	69157.3	90189.3	95323.7	84890.1				0	369038	366027	431725	388930	3075			3075		126.481
SLIT and NTRK like protein 6 OS Homo sapiens GN SLITRK6 PE 2 SV 3	6.06	96136.3	1422.85	Q9H5Y7	5	9.16	0	SLIK6_HUMAN	4.39781	0.00264385	14035	13459	14841	14111.7				0	66732	60216.3	59233	62060.4				0
Thrombospondin 1 OS Homo sapiens GN THBS1 PE 1 SV 2	4.53	133375	562.827	P07996	5	4.7	0	TSP1_HUMAN	4.00133	0.0110449	6843.5	6118	8014	6991.83				0	32082	26101.3	25746.7	27976.7				0
CD276 antigen OS Homo sapiens GN CD276 PE 1 SV 1	4.58	57976.9	9692.33	Q5ZPR3	11	31.27	0	CD276_HUMAN	3.95799	0.00231177	61322.7	54863.3	62871.3	59685.8				0	237903	246126	224678	236236				0
Apolipoprotein E OS Homo sapiens GN APOE PE 1 SV 1	5.48	36268.2	1208.29	P02649	3	8.52	0	APOE_HUMAN	3.92814				6242	6242				0	22916	24591.3	26051	24519.4				0
Ephrin type A receptor 4 OS Homo sapiens GN EPHA4 PE 1 SV 1	6.17	111514	2635.12	P54764	11	17.65	0	EPHA4_HUMAN	3.88341	0.00661132	6936.31	13059.7	7492.14	9162.72				0	33408	35714.6	37625.2	35582.6				0
Metal transporter CNNM4 OS Homo sapiens GN CNNM4 PE 1 SV 3	5.67	87177.3	1642.98	Q6P4Q7	13	20.39	0	CNNM4_HUMAN	3.84824	0.00104904	14474	17638.7	17708.7	16607.1				0	62299.7	62061	67364	63908.2				0
Nectin 1 OS Homo sapiens GN PVRL1 PE 1 SV 3	5.7	57500.4	1939.82	Q15223	4	9.48	0	PVRL1_HUMAN	3.71563	0.00740861	24034	29588.3	31841	28487.8				0	114732	101344	101474	105850				0
Semaphorin 4C OS Homo sapiens GN SEMA4C PE 1 SV 2	6.91	93820.6	1023.55	Q9C0C4	6	10.2	0	SEM4C_HUMAN	3.67778	0.00204257	9157	9297	8064	8839.33				0	34966.7	31800.3	30760.3	32509.1				0
Galectin 3 binding protein OS Homo sapiens GN LGALS3BP PE 1 SV 1	4.94	66243.5	557.405	Q08380	2	4.62	0	LG3BP_HUMAN	3.51243				4001	4001	3575.5	4173	4079	3942.5	13964		14142.5	14053.2	3267		4215	3741	1.01484	3.75655
Receptor type tyrosine protein phosphatase F OS Homo sapiens GN PTPRF PE 1 SV 2	5.87	214077	6070.27	P10586	40	29.37	0	PTPRF_HUMAN	3.50865	0.000421538	48787.7	46037.5	47993.2	47606.1	6608		6372	6490	163387	167125	170588	167033	2112		1975	2043.5	7.33531	81.7389
Protein ITFG3 OS Homo sapiens GN ITFG3 PE 1 SV 1	5.81	60286.9	3077.98	Q9H0X4	9	23.19	0	ITFG3_HUMAN	3.45887	0.00721326	33866	32320	41655.3	35947.1				0	109265	133864	129880	124336	2372			2372		52.4183
Basal cell adhesion molecule OS Homo sapiens GN BCAM PE 1 SV 2	5.43	68203.3	14653.5	P50895	21	42.83	0	BCAM_HUMAN	3.25196	0.000748329	53434.3	50443.7	51536.3	51804.8				0	170549	172397	162456	168467				0
Keratin type II cytoskeletal 2 epidermal OS Homo sapiens GN KRT2 PE 1 SV 2	8.05	65718.1	8203	P35908	32	65.41	0	K22E_HUMAN	3.23327	0.0060134	26305.5	21993.4	22081.2	23460.1	68711.3	63292	58499.3	63500.9	85954.1	73996.1	67607.9	75852.7	48227.3	44820.3	52250	48432.6	0.369445	1.56615
Propionyl CoA carboxylase beta chain mitochondrial OS Homo sapiens GN PCCB PE 1 SV 3	7.47	58843.1	24815.6	P05166	24	55.29	0	PCCB_HUMAN	3.13415	0.00253144	31205.7	32239	27948.3	30464.3	101904	104875	106806	104529	89770.7	101488	95180.3	95479.8	185450	188418	164328	179399	0.291445	0.532221
Junction plakoglobin OS Homo sapiens GN JUP PE 1 SV 3	5.7	82486.3	16414.6	P14923	26	50.74	0	PLAK_HUMAN	3.08646	0.000429176	32914.9	138822	30281.6	67339.3	124838	2050.67	1957.25	42948.7	171958	275168	176394	207840	320056	2487.58	3014.95	108520	1.5679	1.91523
Integrin alpha V OS Homo sapiens GN ITGAV PE 1 SV 2	5.31	117122	10790.8	P06756	39	38.45	0	ITAV_HUMAN	3.0618	0.00352299	100043	100852	108262	103052				0	331280	289260	326039	315526		2329		2329		135.477
Receptor type tyrosine protein phosphatase kappa OS Homo sapiens GN PTPRK PE 1 SV 2	5.5	164098	6151.48	Q15262	26	27.59	0	PTPRK_HUMAN	3.05753	0.0022504	72077.3	67564	74869.3	71503.6				0	229561	217632	208680	218625	16376			16376		13.3503
Propionyl CoA carboxylase alpha chain mitochondrial OS Homo sapiens GN PCCA PE 1 SV 4	7.25	80686.4	12974.7	P05165	35	53.57	0	PCCA_HUMAN	3.03758	0.00417076	56124.7	58160.7	52709.3	55664.9	131778	177290	154307	154458	159888	166819	180553	169087	183867	148067	168512	166816	0.360387	1.01361
Keratin type II cytoskeletal 5 OS Homo sapiens GN KRT5 PE 1 SV 3	7.79	62606.6	2547.97	P13647	19	34.92	0	K2C5_HUMAN	2.96055	0.0030191	13680.1	13609.4	13570	13619.8	38526.5	26478.6	23631.7	29545.6	43170.8	38107.6	39688.1	40322.2	29649.6	29153.3	28416.6	29073.2	0.460977	1.38692
Teneurin 3 OS Homo sapiens GN TENM3 PE 2 SV 3	5.96	305285	597.151	Q9P273	16	8.56	0	TEN3_HUMAN	2.9416	0.0117437	10476.7	12019.7	9971.33	10822.6		1399		1399	27755.7	32581	35170.3	31835.7				0	7.73592
Semaphorin 3C OS Homo sapiens GN SEMA3C PE 1 SV 2	8.69	86518.8	2682.9	Q99985	13	25.83	0	SEM3C_HUMAN	2.83731	0.00635622	30885	29872	23524.7	28093.9	4482	3375	4948.5	4268.5	80645.7	89396.7	69091	79711.1	4198	6494	6468	5720	6.58168	13.9355
Insulin like growth factor 1 receptor OS Homo sapiens GN IGF1R PE 1 SV 1	5.46	157303	3738.9	P08069	28	26.12	0	IGF1R_HUMAN	2.78524	0.00458072	62207.1	74024.4	55372.2	63867.9	2073	1684	1349	1702	190904	176426	166332	177887				0	37.5252
Integrin beta 5 OS Homo sapiens GN ITGB5 PE 1 SV 1	5.65	91361.9	6761.87	P18084	23	38.05	0	ITB5_HUMAN	2.64906	0.000585834	87548	89730	95424	90900.7				0	244705	236165	241532	240801				0
Keratin type I cuticular Ha2 OS Homo sapiens GN KRT32 PE 1 SV 3	4.59	51825.8	3894.28	Q14532	8	20.54	0	K1H2_HUMAN	2.62904	0.0240052	16078.7	12878.7	16096.7	15018				0	35684.2	34577.3	48187.1	39482.9				0
Cation dependent mannose 6 phosphate receptor OS Homo sapiens GN M6PR PE 1 SV 1	5.47	31506.6	4828.91	P20645	3	15.88	0	MPRD_HUMAN	2.57085	0.00549207	34176.3	35759.3	34158	34697.9				0	83942	98335.7	85331.3	89203				0
ATP synthase subunit alpha mitochondrial OS Homo sapiens GN ATP5A1 PE 1 SV 1	9.43	59864.8	3329.95	P25705	12	25.68	0	ATPA_HUMAN	2.3751	0.00828638	60218	62458.7	51811	58162.6	14641	10656.3	12774	12690.4	125599	150828	137998	138142	89797	96549	79968.7	88771.6	4.58318	1.55615
Keratin type I cytoskeletal 10 OS Homo sapiens GN KRT10 PE 1 SV 6	4.96	59055.3	20139.9	P13645	29	60.62	0	K1C10_HUMAN	2.314	0.00318638	59147.7	65229.7	69028.3	64468.6	148150	154379	140018	147516	147216	156040	144285	149180	127092	123666	146539	132433	0.437028	1.12646
E3 ubiquitin protein ligase RNF149 OS Homo sapiens GN RNF149 PE 2 SV 2	6.07	43734.9	663.839	Q8NC42	2	5.5	0	RN149_HUMAN	2.18015	0.00421285	12773	13092	10575	12146.7				0	26637.5	26097.5	26709.5	26481.5				0
Choline transporter like protein 2 OS Homo sapiens GN SLC44A2 PE 1 SV 3	8.52	81663.5	5912.79	Q8IWA5	17	25.92	0	CTL2_HUMAN	2.12086	0.00134533	90794.3	82901	94467.3	89387.6	3206	3724	3502	3477.33	190553	189668	188513	189578	4823	5470	4581	4958	25.7058	38.2368
Cadherin EGF LAG seven pass G type receptor 2 OS Homo sapiens GN CELSR2 PE 1 SV 1	4.97	322414	4567.93	Q9HCU4	52	24.87	0	CELR2_HUMAN	2.00671	0.00171283	141593	134570	113675	129946	266909	243265	296898	269024	281056	255398	245837	260764	152718	256414	299538	236224	0.483028	1.10389
Keratin type II cuticular Hb3 OS Homo sapiens GN KRT83 PE 1 SV 2	5.38	55963.3	4489.9	P78385	15	24.54	0	KRT83_HUMAN	2.44939	0.439391	1765		286.486	1025.74	31535.7	34233	26693.2	30820.6	1988.9	2917.33	2631.1	2512.44	10712.7	9030.33	11267	10336.7	0.0332811	0.243061
60S ribosomal protein L27a OS Homo sapiens GN RPL27A PE 1 SV 2	11.42	16675.5	2269.15	P46776	3	20.95	0	RL27A_HUMAN	1.81993	0.20195	9117.5		6067	7592.25	13188.5	9308.33	10694	11063.6	13200.5	20120	8131.67	13817.4	4128	4610	3891	4209.67	0.686236	3.2823
Dolichyl diphosphooligosaccharide protein glycosyltransferase subunit 1 OS Homo sapiens GN RPN1 PE	5.93	68683.6	577.494	P04843	3	6.26	0	RPN1_HUMAN	1.70917	0.142862	5143	6006		5574.5				0	9609.33	8812.33	10161.7	9527.78				0
Phospholipid transporting ATPase IG OS Homo sapiens GN ATP11C PE 1 SV 3	6.22	130960	496.292	Q8NB49	6	7.24	0	AT11C_HUMAN	1.68632	0.0974167	18732.7	19614.3	12304	16883.7				0	23774	30776	30863.7	28471.2				0
Histone H3 3 OS Homo sapiens GN H3F3A PE 1 SV 2	11.68	15385	14587.1	P84243	6	50	0	H33_HUMAN	1.62965	0.089766	6557	8969	8060	7862		5221.33	1848	3534.67	12125.5	10904.5	15407	12812.3	132131	129838	153279	138416	2.22425	0.092564
4F2 cell surface antigen heavy chain OS Homo sapiens GN SLC3A2 PE 1 SV 3	4.7	68222.2	26693.5	P08195	31	49.68	0	4F2_HUMAN	1.53579	0.0816439	429549	361850	341165	377521	1197			1197	512303	597734	629342	579793	1992.5		2388	2190.25	315.39	264.715
40S ribosomal protein S8 OS Homo sapiens GN RPS8 PE 1 SV 2	10.72	24490.3	1608.42	P62241	4	26.44	0	RS8_HUMAN	1.52508	0.140996	9987.67	10134.3	13607	11243	13620	15256.3	15049.3	14641.9	20643	14940.5	15856	17146.5	17645	15577	15233	16151.7	0.767865	1.06159
Non POU domain containing octamer binding protein OS Homo sapiens GN NONO PE 1 SV 4	9.37	54345.8	930.641	Q15233	5	14.23	0	NONO_HUMAN	1.48943	0.42036		9914	15650	12782	8574	3122	12165.5	7953.83	17002.7	22836	17275	19037.9	30796.3	25297	27892	27995.1	1.60702	0.680043
Pyrroline 5 carboxylate reductase 1 mitochondrial OS Homo sapiens GN PYCR1 PE 1 SV 2	7.4	33588.8	4819.17	P32322	8	38.24	0	P5CR1_HUMAN	1.48494	0.297772	10253.3	7809.63	12751.7	10271.5	23230.5	22971.3	23121.1	23107.6	13010.7	19780	12967	15252.6	44934.3	43898.6	42974.4	43935.8	0.444508	0.347156
Receptor tyrosine protein kinase erbB 2 OS Homo sapiens GN ERBB2 PE 1 SV 1	5.5	141275	773.743	P04626	9	11	0	ERBB2_HUMAN	1.46391	0.0602658	21615	17373	21097.3	20028.4				0	30459.7	31010	26490	29319.9				0
Stress 70 protein mitochondrial OS Homo sapiens GN HSPA9 PE 1 SV 2	5.78	73965.8	1190.17	P38646	12	22.83	0	GRP75_HUMAN	1.37087	0.102841	55962.3	52729.7	60632.7	56441.6	24926.7	23600.7	21701.3	23409.6	81705.3	83171.3	67245	77373.9	31038.3	29822.3	28330.3	29730.3	2.41105	2.60252
Heat shock 70 kDa protein 1A 1B OS Homo sapiens GN HSPA1A PE 1 SV 5	5.32	70337.5	6413.17	P08107	13	26.68	0	HSP71_HUMAN	1.36582	0.0647467	10831.3	12768.1	7163.68	10254.4	1907.58	2397.01	2159.2	2154.6	15113.3	14576.9	12326.6	14005.6	6426	6491.26	3907.18	5608.15	4.7593	2.49737
Glial fibrillary acidic protein OS Homo sapiens GN GFAP PE 1 SV 1	5.25	49937.3	4151.57	P14136	6	13.89	0	GFAP_HUMAN	1.34339	0.38955	33276.6	14331.6	34100.7	27236.3	135476	11064.8	11701.9	52747.6	34264.6	40844.1	34658.3	36589	10199.2	37219.9	3630.18	17016.4	0.51635	2.15021
C X C motif chemokine 16 OS Homo sapiens GN CXCL16 PE 2 SV 4	8.85	28034.9	967.184	Q9H2A7	2	11.02	0	CXL16_HUMAN	1.30768	0.10148	15108	16233	14223	15188				0	21330.5	17678.5	20574	19861				0
Hemoglobin subunit gamma 2 OS Homo sapiens GN HBG2 PE 1 SV 2	6.78	16183.5	4196.1	P69892	2	14.97	0	HBG2_HUMAN	1.29313	0.136721	29213.5	32106	43553.5	34957.7	2610	1398	2198	2068.67	38163.5	35750.5	61700	45204.7		1414		1414	16.8986	31.9694
Neogenin OS Homo sapiens GN NEO1 PE 1 SV 2	6.07	160758	864.482	Q92859	16	15.95	0	NEO1_HUMAN	1.29306	0.105063	28414	32457	33726.7	31532.6	91676	110788	91591	98018.3	44031.7	39667.3	38621	40773.3	57587.5	92160	79771	76506.2	0.321701	0.532942
Disintegrin and metalloproteinase domain containing protein 8 OS Homo sapiens GN ADAM8 PE 1 SV 2	7.29	91280.4	2354.59	P78325	10	19.78	0	ADAM8_HUMAN	1.28113	0.135437	92823.3	89026	83121.7	88323.7				0	110199	101129	128135	113154				0
Alpha 2 HS glycoprotein OS Homo sapiens GN AHSG PE 1 SV 1	5.33	40123.1	7641	P02765	6	17.17	0	FETUA_HUMAN	1.27449	0.105809	152070	168287	164616	161657	2172	2166	2175	2171	167637	237925	212529	206030	1368			1368	74.4622	150.607
Solute carrier family 12 member 2 OS Homo sapiens GN SLC12A2 PE 1 SV 1	5.95	132132	2478.56	P55011	18	21.45	0	S12A2_HUMAN	1.27331	0.0695909	55302.7	61355.7	69721.7	62126.7				0	79155.3	80527.3	77636	79106.2				0
Scavenger receptor class B member 1 OS Homo sapiens GN SCARB1 PE 1 SV 1	8.18	61676.4	5187.09	Q8WTV0	6	12.86	0	SCRB1_HUMAN	1.22126	0.807423	26323	265869	16289.3	102827	19721		12541	16131	130052	124671	122015	125579	17081	18031	15214	16775.3	6.37451	7.48594
Kit ligand OS Homo sapiens GN KITLG PE 1 SV 1	5.76	31183.8	1689.94	P21583	2	16.12	0	SCF_HUMAN	1.20974		15281	13097	25135	17837.7				0		21579		21579				0
Sodium and chloride dependent glycine transporter 1 OS Homo sapiens GN SLC6A9 PE 2 SV 3	7.81	79230	469.447	P48067	4	5.67	0	SC6A9_HUMAN	1.19179	0.174977	18497.7	17611		18054.3				0	22645.3	19934	21971.7	21517				0
Heat shock protein HSP 90 beta OS Homo sapiens GN HSP90AB1 PE 1 SV 4	4.77	83606.5	1854.31	P08238	14	26.66	0	HS90B_HUMAN	1.15308	0.0906252	23286.6	25171.1	23113.5	23857	2253.67	2062	1735.97	2017.22	25005	28614.3	28908	27509.1	2665.17	3657.16	3538.75	3287.02	11.8267	8.36901
ATP dependent RNA helicase DDX39A OS Homo sapiens GN DDX39A PE 1 SV 2	5.33	49642.9	812.284	O00148	4	10.77	0	DX39A_HUMAN	1.14139	0.223181	14669.3	14829	16112.3	15203.6	3651.67	3360.67	3552.5	3521.61	17042	18992.7	16025	17353.2	4255.67	4926.33	4681.33	4621.11	4.31722	3.75521
Putative tubulin like protein alpha 4B OS Homo sapiens GN TUBA4B PE 5 SV 2	7.77	27836.4	10787.8	Q9H853	3	19.92	0	TBA4B_HUMAN	1.13343	0.548803	5385.13	6749.68	5599.26	5911.36				0	7993.18	5547.78	6559.43	6700.13				0
Tetraspanin 15 OS Homo sapiens GN TSPAN15 PE 2 SV 1	5.12	33906.4	2233.98	O95858	6	26.53	0	TSN15_HUMAN	1.1288	0.598684	13213.3	11474.5	21673.7	15453.8				0	16634	18174.3	17524.7	17444.3				0
Sodium potassium transporting ATPase subunit alpha 3 OS Homo sapiens GN ATP1A3 PE 1 SV 3	5.05	113174	17376.6	P13637	22	24.68	0	AT1A3_HUMAN	1.11351	0.207061	9298.56	9197.29	8968.3	9154.72	5501.22	2637.3	1879.7	3339.41	10631.6	9145.24	10804.7	10193.9				0	2.74142
Probable ATP dependent RNA helicase DDX5 OS Homo sapiens GN DDX5 PE 1 SV 1	9.1	69661.4	622.566	P17844	5	9.93	0	DDX5_HUMAN	1.1031	0.459297	9658	6725.5	10052	8811.83	4201.5	3705.33	4470	4125.61	9211	9584	10366	9720.33	12183.3	10183	12452.5	11606.3	2.13589	0.837507
Sodium coupled neutral amino acid transporter 2 OS Homo sapiens GN SLC38A2 PE 1 SV 2	7.97	56368.3	1904.89	Q96QD8	6	16.01	0	S38A2_HUMAN	1.10201	0.21389	38708.7	39410.3	39445.7	39188.2				0	46817.7	42816	39924	43185.9				0
Pyrroline 5 carboxylate reductase 2 OS Homo sapiens GN PYCR2 PE 1 SV 1	7.69	33979.4	2926.47	Q96C36	5	22.5	0	P5CR2_HUMAN	1.04514	0.81134	7431.02	4412.06	5211.52	5684.87	7806.87	8358.28	9366.22	8510.46	5841.93	5939.89	6042.61	5941.48	9417.09	11478.1	10380.4	10425.2	0.667986	0.569916
60S ribosomal protein L10 OS Homo sapiens GN RPL10 PE 1 SV 4	10.49	25060.2	2727.1	P27635	8	44.39	0	RL10_HUMAN	1.02654	0.697856	44011.3	39293.7	37205.7	40170.2	11194.7	11955.7	10014.3	11054.9	40512.3	43798.7	39397.7	41236.2	9516.33	4685	11480	8560.44	3.63371	4.81707
Immunoglobulin superfamily member 8 OS Homo sapiens GN IGSF8 PE 1 SV 1	7.9	65661.6	2762.57	Q969P0	16	49.59	0	IGSF8_HUMAN	1.01695	0.906782	52284.3	59321.3	60823	57476.2				0	67767.7	55159.3	52424	58450.3				0
Keratin type I cuticular Ha1 OS Homo sapiens GN KRT31 PE 2 SV 3	4.64	48662.8	5119.22	Q15323	9	25.72	0	K1H1_HUMAN	0.99485	0.984199	3571.09	4018.34	3655.09	3748.17	43489.3	59109.7	45552.7	49383.9	2680.11	3143.47	5363.04	3728.87	16869.5	16914.6	17269.6	17017.9	0.0758987	0.219115
Metalloreductase STEAP3 OS Homo sapiens GN STEAP3 PE 1 SV 2	8.65	55114	657.121	Q658P3	2	5.94	0	STEA3_HUMAN	0.979577	0.872955	31931	28445	22661.3	27679.1				0	25261.5	29804.5	26275.5	27113.8				0
Volume regulated anion channel subunit LRRC8E OS Homo sapiens GN LRRC8E PE 1 SV 2	6.51	91444.9	756.777	Q6NSJ5	12	18.09	0	LRC8E_HUMAN	0.955204	0.368993	24534.7	26398.7	23708.7	24880.7				0	22360	24409.3	24529	23766.1				0
MHC class I polypeptide related sequence B OS Homo sapiens GN MICB PE 1 SV 1	6.53	43159.4	1043.47	Q29980	5	18.8	0	MICB_HUMAN	0.914737	0.397939	29294	40305	26851.3	32150.1				0	31694	34991	21541.7	29408.9				0
Keratin type I cytoskeletal 16 OS Homo sapiens GN KRT16 PE 1 SV 4	4.79	51610.1	10127	P08779	14	34.25	0	K1C16_HUMAN	0.914436	0.392477	29877.9	29344	24070.4	27764.1	14161.8	15048.5	14690	14633.4	24602.8	25560.7	26002	25388.5	30337.2	28621.9	27128.8	28696	1.89731	0.884741
60S ribosomal protein L24 OS Homo sapiens GN RPL24 PE 1 SV 1	11.69	17893	932.862	P83731	3	14.65	0	RL24_HUMAN	0.912197	0.343758	23716	28041	21828.5	24528.5	9530.67	6892	7649	8023.89	19662.5	29385	18077	22374.8	9086.67	7288	9120.67	8498.44	3.05693	2.63282
60S ribosomal protein L23 OS Homo sapiens GN RPL23 PE 1 SV 1	10.94	14979.5	7396.11	P62829	7	55.71	0	RL23_HUMAN	0.906622	0.134143	52003.7	47986.3	45808.7	48599.6	7465.67	7418	5725	6869.56	44027.3	43964.3	44192.7	44061.4	9230	3770	9620.5	7540.17	7.07463	5.84356
Histone H2A type 1 J OS Homo sapiens GN HIST1H2AJ PE 1 SV 3	11.31	13936.3	17960.7	Q99878	3	27.34	0	H2A1J_HUMAN	0.899076	0.33021	25690	22965	17251	21968.7	16800	11433.5	9932.5	12722		22812	16691	19751.5	186024	160369	171189	172527	1.72682	0.114483
Junctional adhesion molecule A OS Homo sapiens GN F11R PE 1 SV 1	7.9	32982.4	2269.89	Q9Y624	10	44.82	0	JAM1_HUMAN	0.880283	0.310161	17474.3	20447.3	25878.7	21266.8				0	18043.7	18195.7	19923	18720.8				0
Galectin 3 OS Homo sapiens GN LGALS3 PE 1 SV 5	8.88	26209.4	5089.93	P17931	4	16	0	LEG3_HUMAN	0.870297	0.132787	193749	175075	213651	194158				0	160449	170205	176272	168975				0
Tubulin beta 4B chain OS Homo sapiens GN TUBB4B PE 1 SV 1	4.6	50287.4	35490.3	P68371	20	62.7	0	TBB4B_HUMAN	0.868997	0.0683887	150157	122077	156292	142842	48686.3	42413.9	43846.3	44982.2	133449	111133	127806	124129	46396.7	46065.3	43038.2	45166.7	3.17552	2.74824
Transmembrane protein 2 OS Homo sapiens GN TMEM2 PE 1 SV 1	8.04	155800	4929.49	Q9UHN6	27	26.46	0	TMEM2_HUMAN	0.854318	0.081257	132968	128638	136253	132620				0	102296	117596	120006	113299				0
Proteolipid protein 2 OS Homo sapiens GN PLP2 PE 1 SV 1	7.01	17032.9	2254.06	Q04941	2	18.42	0	PLP2_HUMAN	0.852264	0.0930449	28571.5	26965	24935	26823.8				0	22324	23064.5	23194.5	22861				0
Tubulin alpha 4A chain OS Homo sapiens GN TUBA4A PE 1 SV 1	4.75	50665.8	20147.8	P68366	17	59.82	0	TBA4A_HUMAN	0.851472	0.0789926	138888	138324	114897	130703	48920.2	50587.3	41907.5	47138.3	115967	111079	106824	111290	34567.7	37702.4	35037.4	35769.2	2.77276	3.11134
40S ribosomal protein S27 OS Homo sapiens GN RPS27 PE 1 SV 3	9.83	9803.3	5867.51	P42677	3	39.29	0	RS27_HUMAN	0.839623	0.153848	41576.3	45650	49898.3	45708.2	3812.33	2970.5	3739	3507.28	32462	44651	38020	38377.7	3793	3713	4269	3925	13.0324	9.77775
G protein coupled receptor 56 OS Homo sapiens GN GPR56 PE 1 SV 2	8.43	78593.6	3660.12	Q9Y653	7	18.04	0	GPR56_HUMAN	0.824764	0.13238	61621	65379	59503	62167.7				0	55274.7	45657	52889.3	51273.7				0
40S ribosomal protein S7 OS Homo sapiens GN RPS7 PE 1 SV 1	10.58	22126.9	3171.03	P62081	5	31.44	0	RS7_HUMAN	0.823477	0.102202	30196	32505	32986.3	31895.8	3506	4263	2269	3346	25893	29392.3	23511	26265.4	3635.67	2925	2660	3073.56	9.53251	8.54562
Ephrin type A receptor 7 OS Homo sapiens GN EPHA7 PE 1 SV 3	5.45	113808	3353.11	Q15375	6	6.81	0	EPHA7_HUMAN	0.813541	0.0595853	23456.3	21667.4	22523.5	22549.1	16222	25176	20743	20713.7	18168.5	19612.8	17252.4	18344.6	8957	9821	11441	10073	1.08861	1.82116
Y L amino acid transporter 2 OS Homo sapiens GN SLC7A6 PE 1 SV 3	5.52	57569	1930.93	Q92536	4	6.99	0	YLAT2_HUMAN	0.807416	0.156368	121178	94961.3	96589.7	104243				0	83055.7	84689.3	84757.3	84167.4				0
Histone H4 OS Homo sapiens GN HIST1H4A PE 1 SV 2	11.77	11367.4	43107.7	P62805	6	52.43	0	H4_HUMAN	0.801187	0.190942	8705	6593	5546.5	6948.17	3515	5121.67	5108	4581.56	5974.5	6267.5	4458.33	5566.78	216164	189992	211910	206022	1.51655	0.0270203
Peroxiredoxin 2 OS Homo sapiens GN PRDX2 PE 1 SV 5	5.57	22063	1163.54	P32119	2	14.65	0	PRDX2_HUMAN	0.78625	0.221838	9754.95	8019.5	9112.04	8962.17				0	6949.5	8278.5	5911.5	7046.5				0
40S ribosomal protein S11 OS Homo sapiens GN RPS11 PE 1 SV 3	10.71	18601.8	7122.95	P62280	7	41.14	0	RS11_HUMAN	0.766658	0.207721	133716	112745	87614	111358	8737	3676.5	7050	6487.83	84290	84748.3	87082.3	85373.6	8918.33	11226.7	11808.3	10651.1	17.1641	8.01546
Lipid phosphate phosphohydrolase 2 OS Homo sapiens GN PPAP2C PE 1 SV 1	8.33	33087.1	1349.74	O43688	3	12.15	0	LPP2_HUMAN	0.753182	0.0808954	33549.3	37591	35041.7	35394				0	27580.3	23560.7	28833.3	26658.1				0
Basigin OS Homo sapiens GN BSG PE 1 SV 2	5.28	42599.6	28965.5	P35613	10	33.77	0	BASI_HUMAN	0.741029	0.121629	431596	411099	513567	452088	4877	5474	5188	5179.67	337587	357915	309528	335010	1741			1741	87.2812	192.424
40S ribosomal protein S4 X isoform OS Homo sapiens GN RPS4X PE 1 SV 2	10.59	29825.9	2607.94	P62701	4	16.35	0	RS4X_HUMAN	0.735939	0.0627136	27324.7	23011.7	25381	25239.1	3235	3450	4101	3595.33	17574	19329.3	18820	18574.4	4543.5	5087	6748	5459.5	7.01996	3.40222
Histone H2B type 1 L OS Homo sapiens GN HIST1H2BL PE 1 SV 3	10.74	13952.2	32590.5	Q99880	5	40.48	0	H2B1L_HUMAN	0.711659	0.152733	8823	10775.5	12140	10579.5	7955	10146.3	9713.33	9271.56	8476	6439	7672	7529	154591	158806	192834	168744	1.14107	0.044618
Catenin beta 1 OS Homo sapiens GN CTNNB1 PE 1 SV 1	5.45	86124.1	21507.6	P35222	25	45.97	0	CTNB1_HUMAN	0.704867	0.0595279	218976	173252	192230	194819	1190.02	40.6625	50.499	427.059	133422	137349	141194	137322	551.264	25.1269	477.049	351.146	456.188	391.067
Heat shock cognate 71 kDa protein OS Homo sapiens GN HSPA8 PE 1 SV 1	5.2	71126.3	8000.84	P11142	20	34.83	0	HSP7C_HUMAN	0.683188	0.0585328	97161.1	117504	88168.3	100945	21306.2	20810.4	19859	20658.5	73087.5	69331.3	64473.8	68964.2	16411.4	19543.1	20821.2	18925.2	4.88634	3.64403
Activator of 90 kDa heat shock protein ATPase homolog 1 OS Homo sapiens GN AHSA1 PE 1 SV 1	5.25	38445.5	1356.07	O95433	6	26.92	0	AHSA1_HUMAN	0.660844	0.12356	16293.7	11428.5	13211.3	13644.5	13064	4137	7426	8209	8204.67	9374	9472	9016.89	7158	6148.33	8033	7113.11	1.66214	1.26764
Frizzled 6 OS Homo sapiens GN FZD6 PE 1 SV 2	7.82	81003	974.484	O60353	8	19.69	0	FZD6_HUMAN	0.65283	0.0606653	46284	35753.3	41057	41031.4				0	25559.7	27764.3	27035.7	26786.6				0
Roundabout homolog 1 OS Homo sapiens GN ROBO1 PE 1 SV 1	5.62	182070	567.558	Q9Y6N7	5	4.91	0	ROBO1_HUMAN	0.651608	0.18257	19713	28896	33336	27315				0	19251.3	17294.7	16850	17798.7				0
Embigin OS Homo sapiens GN EMB PE 1 SV 1	6.11	37337.2	1622.16	Q6PCB8	2	6.73	0	EMB_HUMAN	0.625718	0.107812	23375.5	22281.5	17719	21125.3				0	10145	15370	14140.5	13218.5				0
Vitronectin OS Homo sapiens GN VTN PE 1 SV 1	5.43	55104	6360.39	P04004	3	7.74	0	VTNC_HUMAN	0.623663	0.0998291	306808	253941	269996	276915				0	132234	174878	210994	172702				0
Peroxiredoxin 1 OS Homo sapiens GN PRDX1 PE 1 SV 1	8.24	22338.5	1270.08	Q06830	2	11.06	0	PRDX1_HUMAN	0.617501	0.120319	9491.02	11134.5	13608.5	11411.3				0	6949.5	8278.5	5911.5	7046.5				0
Disintegrin and metalloproteinase domain containing protein 17 OS Homo sapiens GN ADAM17 PE 1 SV 1	5.38	95017	673.508	P78536	6	11.53	0	ADA17_HUMAN	0.614332	0.10163	27101.7	19544	26904.7	24516.8				0	14613.3	16621	13950	15061.4				0
Melanotransferrin OS Homo sapiens GN MFI2 PE 1 SV 2	5.53	81811.4	1007.82	P08582	4	7.72	0	TRFM_HUMAN	0.605414	0.46176	17591.3	20991	16186	18256.1				0		20136	1969	11052.5				0
Probable G protein coupled receptor 116 OS Homo sapiens GN GPR116 PE 1 SV 3	6.21	151966	607.137	Q8IZF2	5	4.38	0	GP116_HUMAN	0.299213	0.0775856	30967.3	20456.7	26244.7	25889.6				0	7553		7940	7746.5				0
Tumor necrosis factor receptor superfamily member 16 OS Homo sapiens GN NGFR PE 1 SV 1	4.4	46780.2	1389.4	P08138	3	11.48	0	TNR16_HUMAN	0.267487	0.224669	25488.7	6481	22958.3	18309.3				0	3380	8476.5	2836	4897.5				0
Disintegrin and metalloproteinase domain containing protein 9 OS Homo sapiens GN ADAM9 PE 1 SV 1	7.31	93065.3	1114.62	Q13443	7	10.74	0	ADAM9_HUMAN	0.25129	0.238939	21162.7	20679.7	13253.3	18365.2				0	3608		5622	4615				0
Zinc transporter ZIP6 OS Homo sapiens GN SLC39A6 PE 1 SV 3	6.46	85503.2	3546.1	Q13433	4	12.05	0	S39A6_HUMAN	1.94786	0.0394519	71205.3	82826	72263	75431.4				0	141995	129332	169462	146930				0
ADP ATP translocase 3 OS Homo sapiens GN SLC25A6 PE 1 SV 4	10.06	33094.4	4770.66	P12236	9	28.19	0	ADT3_HUMAN	1.9217	0.0421841	64299.6	57924.7	62247.6	61490.7				0	132564	90557	131378	118166				0
Tumor associated calcium signal transducer 2 OS Homo sapiens GN TACSTD2 PE 1 SV 3	8.96	36393.8	31625.3	P09758	12	43.96	0	TACD2_HUMAN	1.89272	0.00486356	176493	197006	192369	188623	181390	216223	168640	188751	366115	363642	341274	357010	83554	89383	95468	89468.3	0.99932	3.99036
Ephrin type B receptor 4 OS Homo sapiens GN EPHB4 PE 1 SV 2	6.47	109810	4099.46	P54760	21	27.05	0	EPHB4_HUMAN	1.83083	0.00355592	36337	43152.3	32741.6	37410.3				0	67807.3	70838.3	66830	68491.9				0
Heat shock 70 kDa protein 1 like OS Homo sapiens GN HSPA1L PE 1 SV 2	5.65	70774.3	6187.31	P34931	9	20.59	0	HS71L_HUMAN	1.82858	0.00961126	6534.25	6329.88	4217.53	5693.89	4694.26	9148.78	9168.87	7670.64	11786.7	11441.4	8007.16	10411.7	11016.4	11459.7	12692.8	11723	0.742297	0.888148
Disintegrin and metalloproteinase domain containing protein 15 OS Homo sapiens GN ADAM15 PE 1 SV 4	6.28	95696.6	3376.89	Q13444	9	15.3	0	ADA15_HUMAN	1.80701	0.020829	41956.7	43339	45439.3	43578.3				0	80077.3	68473.7	87689	78746.7				0
Actin cytoplasmic 2 OS Homo sapiens GN ACTG1 PE 1 SV 1	5.16	42135.1	5010.94	P63261	12	44.8	0	ACTG_HUMAN	1.74238	0.01903	72442.3	81719.7	71050.7	75070.9	270316	172870	252129	231772	125153	125707	141546	130802	97096.7	103959	65233.3	88762.9	0.3239	1.47361
Acetyl CoA carboxylase 1 OS Homo sapiens GN ACACA PE 1 SV 2	5.92	267265	39560	Q13085	129	66.62	0	ACACA_HUMAN	1.71862	0.0130067	220718	248286	224233	231079	646827	502862	420405	523365	409400	376322	405692	397138	452693	423968	529596	468752	0.441526	0.847224
Keratin type I cytoskeletal 14 OS Homo sapiens GN KRT14 PE 1 SV 4	4.9	51903.7	10569	P02533	19	44.28	0	K1C14_HUMAN	1.68099	0.0100467	12545.3	12197.7	10687.6	11810.2	13591.7	14993.2	14485.9	14356.9	19175.9	20250.8	20132	19852.9	16042	17491.3	19124.7	17552.7	0.822616	1.13105
Elongation factor Tu mitochondrial OS Homo sapiens GN TUFM PE 1 SV 2	7.37	49883.8	12780.7	P49411	18	49.78	0	EFTU_HUMAN	1.65351	0.00554247	52932.7	53346.3	63803.3	56694.1	82050	89467.7	80994	84170.6	94948.3	85787	100497	93744	137492	128178	138727	134799	0.673562	0.695436
Pyruvate carboxylase mitochondrial OS Homo sapiens GN PC PE 1 SV 2	6.37	130375	72670.6	P11498	68	68.59	0	PYC_HUMAN	1.55944	0.000448661	379883	409398	390038	393106	607790	633775	689189	643585	590997	636365	611710	613024	732379	713399	651996	699258	0.610808	0.876678
Large neutral amino acids transporter small subunit 1 OS Homo sapiens GN SLC7A5 PE 1 SV 2	7.63	55694.7	23153.4	Q01650	8	17.75	0	LAT1_HUMAN	1.55055	0.00889884	359158	320385	314880	331474				0	514839	497259	529804	513968				0
Methylcrotonoyl CoA carboxylase beta chain mitochondrial OS Homo sapiens GN MCCC2 PE 1 SV 1	7.53	61846.5	55702.2	Q9HCC0	32	76.2	0	MCCB_HUMAN	1.47269	0.00795886	362759	316444	374575	351260	582682	671416	713083	655727	509674	511840	530377	517297	696227	689177	745508	710304	0.53568	0.728275
ATP binding cassette sub family D member 3 OS Homo sapiens GN ABCD3 PE 1 SV 1	9.6	75989.3	1251.98	P28288	2	2.88	0	ABCD3_HUMAN	0.175364	0.0837506	10032	24432	14964.5	16476.2				0	3087	3069	2512	2889.33	1310			1310		2.2056
Metalloproteinase inhibitor 3 OS Homo sapiens GN TIMP3 PE 1 SV 2	8.76	24829.4	2624.8	P35625	3	13.27	0	TIMP3_HUMAN	0.17313	0.254511	31173.7	37730	18793.5	29232.4				0		4726	5396	5061				0
Keratin type I cytoskeletal 9 OS Homo sapiens GN KRT9 PE 1 SV 3	4.96	62292.5	12683.4	P35527	21	46.55	0	K1C9_HUMAN	1.45125	0.00607565	94067.7	112258	120350	108892	108862	110857	123244	114321	147938	164283	161866	158029	156867	154268	140494	150543	0.952512	1.04973
Insulin receptor OS Homo sapiens GN INSR PE 1 SV 4	5.77	159013	774.678	P06213	11	8.54	0	INSR_HUMAN	1.44934	0.000420663	13427.5	16125.9	15340.4	14964.6				0	20367.2	22593.1	22106	21688.8				0
Trophoblast glycoprotein OS Homo sapiens GN TPBG PE 1 SV 1	6.37	46602.2	21341.9	Q13641	12	31.9	0	TPBG_HUMAN	1.43203	0.02563	278615	286303	250662	271860				0	384322	378012	405599	389311				0
Cell adhesion molecule 4 OS Homo sapiens GN CADM4 PE 1 SV 1	5.88	43241.6	558.743	Q8NFZ8	2	9.54	0	CADM4_HUMAN	1.43186	0.0015726	12265	9639	10390	10764.7				0	16588	14601	15051.5	15413.5				0
Sodium dependent multivitamin transporter OS Homo sapiens GN SLC5A6 PE 2 SV 2	8.18	69554.6	7195.7	Q9Y289	10	17.64	0	SC5A6_HUMAN	1.4094	0.000395158	119075	127398	122473	122982				0	170757	175786	173449	173330	2291			2291		75.6571
Receptor type tyrosine protein phosphatase S OS Homo sapiens GN PTPRS PE 1 SV 3	6.02	218296	2407.62	Q13332	11	8.57	0	PTPRS_HUMAN	1.3802	0.00754691	7863.52	7605.28	9040.13	8169.65				0	10960.9	11185.7	11680.6	11275.8				0
40S ribosomal protein S3 OS Homo sapiens GN RPS3 PE 1 SV 2	10.04	26859.4	1507.17	P23396	5	28.4	0	RS3_HUMAN	1.26566	0.0481465	9191.67	14359.7	10835.3	11462.2	3583	4190.5	2523	3432.17	13282	16092.7	14147.3	14507.3	3864	5366	5553	4927.67	3.33965	2.94406
Dystroglycan OS Homo sapiens GN DAG1 PE 1 SV 2	8.74	97783.8	3228.48	Q14118	13	15.98	0	DAG1_HUMAN	1.25868	0.0181962	116061	127090	118339	120497				0	138933	160715	155353	151667				0
Keratin type II cytoskeletal 1 OS Homo sapiens GN KRT1 PE 1 SV 6	8.27	66209.9	28535.8	P04264	32	56.06	0	K2C1_HUMAN	1.24404	0.0400221	203828	199479	205432	202913	210490	197822	180903	196405	249231	233724	274340	252432	261578	254571	232058	249402	1.03314	1.01215
Catenin alpha 1 OS Homo sapiens GN CTNNA1 PE 1 SV 1	5.88	100756	854.558	P35221	10	13.58	0	CTNA1_HUMAN	1.24033	0.0451542	19753.3	15037	18361	17717.1				0	22619	21077	22229.3	21975.1	2403	2157		2280		9.63821
60S ribosomal protein L4 OS Homo sapiens GN RPL4 PE 1 SV 5	11.5	47982.5	1747.61	P36578	8	22.48	0	RL4_HUMAN	1.23874	0.0518756	15316	13482	15104.3	14634.1	18244.7	15655.3	14966.7	16288.9	18195.7	18615.3	17572.7	18127.9	11967.7	10679.3	13403.3	12016.8	0.898411	1.50855
Tubulin beta 3 chain OS Homo sapiens GN TUBB3 PE 1 SV 2	4.64	50889	20446	Q13509	16	45.78	0	TBB3_HUMAN	1.22295	0.0271346	28678.9	25775.7	25916.5	26790.3	7389.71	7365.58	7082.86	7279.38	35569.8	32837	29882.9	32763.2	9880.45	9842.67	8140.84	9287.98	3.6803	3.52749
Serpin H1 OS Homo sapiens GN SERPINH1 PE 1 SV 2	9.04	46554.7	1487.08	P50454	4	14.83	0	SERPH_HUMAN	1.2172	0.0365005	18871.5	18856	20354	19360.5	1286	10408	9395	7029.67	24102.3	23670	22924.3	23565.6	5562	8015	5799.5	6458.83	2.75411	3.64858
Serum albumin OS Homo sapiens GN ALB PE 1 SV 2	5.86	71362.7	1088.88	P02768	8	19.05	0	ALBU_HUMAN	1.15999	0.0242681	33342	30525.3	29875.3	31247.6	21289.7	23481	20521.3	21764	36759.3	36210.7	35770.7	36246.9	17941.7	22208	17482	19210.6	1.43575	1.88682
40S ribosomal protein S3a OS Homo sapiens GN RPS3A PE 1 SV 2	10.18	30173.1	1782.04	P61247	8	32.95	0	RS3A_HUMAN	0.84612	0.0046017	35975	34749.3	36974	35899.4	16398.7	15811.3	15907	16039	30260.7	28690	32175	30375.2	28945	29797.7	29043.7	29262.1	2.23826	1.03804
Neutral amino acid transporter B 0 OS Homo sapiens GN SLC1A5 PE 1 SV 2	5.18	57054.6	24062.8	Q15758	12	27.36	0	AAAT_HUMAN	0.825536	0.0370583	362925	330829	378950	357568	6972.5	4077		5524.75	278168	288717	318671	295185	6545	1854		4199.5	64.7211	70.2906
Sodium bicarbonate cotransporter 3 OS Homo sapiens GN SLC4A7 PE 1 SV 2	6.25	137185	3923.69	Q9Y6M7	19	19.77	0	S4A7_HUMAN	0.781862	0.0181888	87819.3	98652.3	95755.3	94075.7				0	67087.3	83093	70482.3	73554.2				0
Keratin type II cytoskeletal 6A OS Homo sapiens GN KRT6A PE 1 SV 3	8.05	60330.2	4533.13	P02538	16	32.27	0	K2C6A_HUMAN	0.776404	0.0223369	26212.5	25346.2	26986.9	26181.9				0	22088.5	18988.4	19906.2	20327.7	29586.8	26731	26130.3	27482.7		0.739654
Tubulin alpha 1C chain OS Homo sapiens GN TUBA1C PE 1 SV 1	4.79	50579.7	40523.5	Q9BQE3	23	68.82	0	TBA1C_HUMAN	0.772318	0.0516672	267373	289979	235823	264392	146421	123362	130518	133434	216020	201913	194651	204195	109539	98002	118018	108520	1.98145	1.88163
Desmoglein 2 OS Homo sapiens GN DSG2 PE 1 SV 2	4.95	123092	2276.13	Q14126	17	26.21	0	DSG2_HUMAN	0.764547	0.0159748	71256.7	70438	60562.3	67419				0	51926.7	54444.3	48264	51545				0
Volume regulated anion channel subunit LRRC8A OS Homo sapiens GN LRRC8A PE 1 SV 1	7.84	95111.3	2827.27	Q8IWT6	19	30.25	0	LRC8A_HUMAN	0.762414	0.0313405	53649	57627.7	53314.7	54863.8				0	43387.7	39891	42208	41828.9				0
Acetyl CoA carboxylase 2 OS Homo sapiens GN ACACB PE 1 SV 3	6.03	278537	6269.1	O00763	35	18.96	0	ACACB_HUMAN	0.753725	0.0187441	123254	121635	133469	126120	59322.2	61282.1	60823.5	60475.9	95030.5	96212.6	93935.3	95059.5	78890.1	90709.9	74341.4	81313.8	2.08545	1.16904
Poly rC binding protein 3 OS Homo sapiens GN PCBP3 PE 2 SV 2	8.12	39750.5	2354.03	P57721	4	14.29	0	PCBP3_HUMAN	0.715619	0.0548533	18825.8	19970.7	19519.3	19438.6	2677.4	3084.32	2810.7	2857.47	15980.3	13380.8	12370.8	13910.6	3654.9	3469.46	2144.96	3089.77	6.80273	4.50216
Keratin type I cytoskeletal 24 OS Homo sapiens GN KRT24 PE 1 SV 1	4.69	55600.7	2906.33	Q2M2I5	4	8.76	0	K1C24_HUMAN	0.704749	0.0272286	5552.24	4073.99	4763.3	4796.51				0	4159.96	3058.59	2922.45	3380.34				0
Lymphocyte function associated antigen 3 OS Homo sapiens GN CD58 PE 1 SV 1	6.31	28774.7	3420.58	P19256	3	12.8	0	LFA3_HUMAN	0.704109	0.0216625	48470	48773	46346	47863				0	32816	38792	29494.3	33700.8				0
Methylcrotonoyl CoA carboxylase subunit alpha mitochondrial OS Homo sapiens GN MCCC1 PE 1 SV 3	7.61	80986.5	30244.4	Q96RQ3	29	56.28	0	MCCA_HUMAN	0.688617	0.0352643	123983	141357	115350	126897	314612	338656	338296	330521	94532.7	86892.7	80724	87383.1	259428	271399	227768	252865	0.383928	0.345572
Metal transporter CNNM3 OS Homo sapiens GN CNNM3 PE 1 SV 1	5.69	76575.5	1382.56	Q8NE01	13	25.46	0	CNNM3_HUMAN	0.671699	0.0136762	39284.3	36598.3	34009.3	36630.7				0	25423.3	23610.7	24780.3	24604.8				0
Multidrug resistance associated protein 5 OS Homo sapiens GN ABCC5 PE 1 SV 2	8.75	161744	1044.67	O15440	18	16.7	0	MRP5_HUMAN	0.658701	0.00384831	52438	47174.3	53606.3	51072.9				0	36439.7	30437	34048.7	33641.8				0
Keratin type II cytoskeletal 6B OS Homo sapiens GN KRT6B PE 1 SV 5	8.05	60352.2	8040.81	P04259	17	34.4	0	K2C6B_HUMAN	0.655686	0.0214412	30037.5	29025.6	31042.1	30035.1	29362.4	19171.6	17831.5	22121.9	22770.7	17017.3	19292.8	19693.6	37246.4	36316.2	33407.1	35656.6	1.35771	0.552313
14 3 3 protein zeta delta OS Homo sapiens GN YWHAZ PE 1 SV 1	4.53	27916.2	2104.42	P63104	6	31.02	0	1433Z_HUMAN	0.639516	0.00599453	21564.9	20581.1	20819.9	20988.7	3325	3298.5	2569	3064.17	14970.1	11953.9	13343.8	13422.6	1992	2381.5	2336.5	2236.67	6.84971	6.00116
Eukaryotic initiation factor 4A I OS Homo sapiens GN EIF4A1 PE 1 SV 1	5.15	46382.2	2162.46	P60842	9	25.62	0	IF4A1_HUMAN	0.625144	0.030577	20812.2	16111.8	19080.7	18668.2	5518.33	6223	4849.33	5530.22	12414.9	11613.1	10983	11670.3	4937	5322.33	4916.33	5058.56	3.37567	2.30705
Sodium potassium transporting ATPase subunit alpha 1 OS Homo sapiens GN ATP1A1 PE 1 SV 1	5.2	114208	45771.2	P05023	48	48.19	0	AT1A1_HUMAN	0.62139	0.0133945	597065	508031	534572	546556	24216	8656.46	5130.99	12667.8	345008	338783	335082	339624	10016.5	3953	2008	5325.83	43.1453	63.7693
Tubulin beta chain OS Homo sapiens GN TUBB PE 1 SV 2	4.59	50127.2	42903.2	P07437	21	67.12	0	TBB5_HUMAN	0.621292	0.0058783	232398	210121	221862	221460	106582	95393.1	95753	99242.9	148622	137393	126761	137592	53735.4	54169.1	53617.7	53840.8	2.2315	2.55553
Cystine glutamate transporter OS Homo sapiens GN SLC7A11 PE 1 SV 1	9.41	55822.3	1608.79	Q9UPY5	2	4.19	0	XCT_HUMAN	0.617589	0.0171628	122774	114364	143297	126812				0	75841.5	76154	82956.5	78317.3				0
Discoidin CUB and LCCL domain containing protein 1 OS Homo sapiens GN DCBLD1 PE 1 SV 2	7.96	78661.9	1132.67	Q8N8Z6	4	10.21	0	DCBD1_HUMAN	0.61578	0.0123586	20651.3	20370.3	23409.7	21477.1				0	11775	13940.5	13960	13225.2				0
Receptor type tyrosine protein phosphatase alpha OS Homo sapiens GN PTPRA PE 1 SV 2	6.25	91512.5	5201.76	P18433	19	32.92	0	PTPRA_HUMAN	0.602848	0.0103951	122553	120909	113993	119152		3169		3169	73986.3	65857.3	75647.7	71830.4	5403	2688		4045.5	37.5992	17.7556
CD166 antigen OS Homo sapiens GN ALCAM PE 1 SV 2	5.85	65786.7	36138.4	Q13740	24	54.2	0	CD166_HUMAN	0.590023	0.0132231	434458	453912	376106	421492	6155	1876	2736	3589	285565	241231	219273	248690				0	117.44
60S ribosomal protein L13 OS Homo sapiens GN RPL13 PE 1 SV 4	12.09	24318.5	2525.77	P26373	5	21.8	0	RL13_HUMAN	0.588275	0.00285526	58019	54528.7	53825.7	55457.8	20018.3	18935.3	18161	19038.2	36471	29251	32151.3	32624.4	16384.3	15205.7	16625.7	16071.9	2.91297	2.02991
High affinity cationic amino acid transporter 1 OS Homo sapiens GN SLC7A1 PE 1 SV 1	5.11	68493.9	3450.86	P30825	6	12.08	0	CTR1_HUMAN	0.586191	0.00424914	163790	169168	167115	166691				0	96601.7	106952	89584.3	97712.7				0
Solute carrier family 12 member 4 OS Homo sapiens GN SLC12A4 PE 1 SV 2	5.99	121791	757.38	Q9UP95	8	7.56	0	S12A4_HUMAN	0.583617	0.0429221	22955	25334	28365.7	25551.6				0	13980	17536	13221	14912.3				0
Chondroitin sulfate proteoglycan 4 OS Homo sapiens GN CSPG4 PE 1 SV 2	5.13	251221	2274.26	Q6UVK1	34	22.35	0	CSPG4_HUMAN	0.579128	0.00563296	99268.7	101497	84684.7	95150				0	56761	67455	41096	55104				0
Leukocyte surface antigen CD47 OS Homo sapiens GN CD47 PE 1 SV 1	6.99	35612.9	7391.96	Q08722	3	8.67	0	CD47_HUMAN	0.57195	0.0132328	228060	202023	201095	210393				0	117585	118189	125228	120334				0
Layilin OS Homo sapiens GN LAYN PE 2 SV 1	4.66	43792.8	934.724	Q6UX15	4	12.04	0	LAYN_HUMAN	0.558454	0.0245298	15388.7	13593	16548.5	15176.7				0		7252	9699	8475.5				0
Integrin beta 1 OS Homo sapiens GN ITGB1 PE 1 SV 2	5.1	91723	29934.1	P05556	27	39.85	0	ITB1_HUMAN	0.551872	0.0141624	621683	591404	579021	597369	13195.7	8057.67	7368	9540.44	290264	363649	335101	329671	4752	3421		4086.5	62.6144	80.6732
Anoctamin 6 OS Homo sapiens GN ANO6 PE 1 SV 2	7.63	107249	1715.03	Q4KMQ2	8	11.98	0	ANO6_HUMAN	0.530749	0.0196605	62081	61150.7	48660.7	57297.4				0	33524	28630.7	29077	30410.6				0
60S ribosomal protein L19 OS Homo sapiens GN RPL19 PE 1 SV 1	11.89	23580.1	7880.16	P84098	6	28.57	0	RL19_HUMAN	0.525905	0.00155048	83687	89544	82369.7	85200.2	29136.7	31481.3	34726	31781.3	42817.3	46662.3	44942	44807.2	19674.7	19737.3	23673.3	21028.4	2.68083	2.13079
Zinc transporter ZIP14 OS Homo sapiens GN SLC39A14 PE 1 SV 3	5.01	54953.7	8200.68	Q15043	4	13.41	0	S39AE_HUMAN	0.522052	0.00475212	161254	172499	181800	171851				0	84717	96128.7	88300	89715.2				0
Semaphorin 4B OS Homo sapiens GN SEMA4B PE 1 SV 3	6.51	93562	2579.54	Q9NPR2	15	26.56	0	SEM4B_HUMAN	0.514303	0.01872	115617	133504	110373	119831				0	58988.7	60592.3	65307.7	61629.6				0
Synaptophysin like protein 1 OS Homo sapiens GN SYPL1 PE 1 SV 1	8.48	28907.5	2454.92	Q16563	3	19.69	0	SYPL1_HUMAN	0.514189	0.0430891	68494.3	92096	62590.3	74393.6				0	35012	41392	38353	38252.3				0
Heat shock related 70 kDa protein 2 OS Homo sapiens GN HSPA2 PE 1 SV 1	5.41	70306.2	6225.35	P54652	8	16.12	0	HSP72_HUMAN						0	6749.82	6189.21	6274.56	6404.53				0	9711.09	10795.1	10206.6	10237.6	0	0
Keratin type I cuticular Ha6 OS Homo sapiens GN KRT36 PE 1 SV 1	4.7	53387.7	3205.28	O76013	8	15.42	0	KRT36_HUMAN						0	25501.6	34174.8	28326.8	29334.4				0	7085.63	9303.54	9874.46	8754.54	0	0
Keratin type II cuticular Hb5 OS Homo sapiens GN KRT85 PE 1 SV 1	6.2	57341.9	1745.41	P78386	10	16.77	0	KRT85_HUMAN						0	11346.9	17916.5	10658.8	13307.4				0				0	0
Keratin type II cytoskeletal 2 oral OS Homo sapiens GN KRT76 PE 1 SV 2	8.1	66411.1	1427.88	Q01546	8	9.87	0	K22O_HUMAN						0	1275.42	1267.09	1186.94	1243.15				0				0	0
Heterogeneous nuclear ribonucleoproteins A2 B1 OS Homo sapiens GN HNRNPA2B1 PE 1 SV 2	9.19	37486.8	953.231	P22626	3	9.92	0	ROA2_HUMAN						0				0				0	17992	18453.3	16164.3	17536.6		0
POTE ankyrin domain family member F OS Homo sapiens GN POTEF PE 1 SV 2	5.77	123099	730.351	A5A3E0	3	3.81	0	POTEF_HUMAN						0	222.596	695.539	320.012	412.716				0	715.903	693.55	797.822	735.758	0	0
Keratin type II cuticular Hb2 OS Homo sapiens GN KRT82 PE 1 SV 3	6.36	58021.4	556.307	Q9NSB4	5	7.8	0	KRT82_HUMAN						0	10475.4	12790.9	9021.17	10762.5				0	5802.64	3059.25	13930	7597.3	0	0
Keratin type II cytoskeletal 3 OS Homo sapiens GN KRT3 PE 1 SV 3	6.07	64588.2	486.438	P12035	5	6.85	0	K2C3_HUMAN						0	807.45	876.596	1307.75	997.265				0				0	0
